# Supplementary material for: Computational models for the prediction of adverse cardiovascular drug reactions
Source: J Transl Med. 2019 May 22;17:171. doi: 10.1186/s12967-019-1918-z (PMC6530172; doi:10.1186/s12967-019-1918-z)
Supplement: Supplementary file 1 — Additional file 1. Provides the list of the top 50 features ranked by mRMR. [file 12967_2019_1918_MOESM1_ESM.xlsx]

## Sheet: Biological
Enzymes	Targets	Transporters
O15067	P05156	Q9H015
Q6VVX0	P07204	Q15758
O43174	P08253	Q99624
P54819	P09960	Q9UHI5
P50225	P12104	Q9H2D1
P00492	P13674	P46059
P04183	P14060	P23975
P00484	P14555	P31645
Q14097	P15144	Q01959
P04746	P15382	P43005
P04731	P16581	Q9HAS3
O95045	P17302	Q495M3
P31939	P19320	Q01650
P26439	P21589	Q7RTT9
Q9HAW7	P24530	Q96FL8
P49585	P25101	P30531
O08355	P25963	P48066
P03886	P30556	O95342
P48775	P35610	Q15311
O00519	P37088	P36021
P50135	P48050	O00337
P32320	P51168	P35670
P54687	P51170	Q99808
O75306	P51172	P15328
Q99735	P51787	P41440
P19099	P51812	Q86VW1
P18440	P51843	Q99758
P28332	P54619	Q7Z2H8
P14902	P54646	Q12908
P15289	P55011	Q86VL8
P05186	P55017	Q8WWZ7
Q16850	P55157	Q86UW1
P00551	Q00653	Q86UW2
P15104	Q04760	Q92959
Q16854	Q06432	Q63ZE4
P00808	Q13131	Q01860
P16444	Q13621	Q9NUT2
P18405	Q14500	Q96S37
O43272	Q16665	Q9NRM0
P16233	Q6FHJ7	O43868
P49773	Q6TME4	Q03518
P03950	Q8IZS8	Q9UN76
P78329	Q8N8N7	O15427
P10696	Q92736	P22309
Q9NR19	Q9H2X9	P21439
P0AAI5	Q9H8P0	G3X745
P00352	Q9UGI9	P49281
Q16881	Q9UGJ0	Q9H221
Q99707	Q9UHC9	Q9H222
O75795	Q9UJU2	Q9UPY5

## Sheet: Chemical
Substructures
PubchemFP4
PubchemFP26
PubchemFP31
PubchemFP35
PubchemFP39
PubchemFP50
PubchemFP56
PubchemFP58
PubchemFP61
PubchemFP62
PubchemFP66
PubchemFP77
PubchemFP93
PubchemFP122
PubchemFP132
PubchemFP147
PubchemFP151
PubchemFP156
PubchemFP173
PubchemFP191
PubchemFP196
PubchemFP207
PubchemFP217
PubchemFP243
PubchemFP262
PubchemFP276
PubchemFP309
PubchemFP317
PubchemFP428
PubchemFP510
PubchemFP516
PubchemFP534
PubchemFP561
PubchemFP615
PubchemFP624
PubchemFP635
PubchemFP648
PubchemFP649
PubchemFP760
PubchemFP772
PubchemFP781
PubchemFP782
PubchemFP783
PubchemFP787
PubchemFP804
PubchemFP806
PubchemFP810
PubchemFP823
PubchemFP847
PubchemFP863

## Sheet: Phenotypic
Side effects	Indications
C2242496	C0700509
C3203466	C0149925
C0459435	C0162285
C1609496	C0039242
C0438254	C0000737
C0854101	C0847631
C0426584	C2220426
C0007758	C0007787
C0549428	C0235248
C0221228	C0024312
C0221239	C0035455
C0016689	C0036992
C0239836	C0037019
C0877056	C0038814
C1704436	C0039236
C0009377	C0039240
C0030200	C0039520
C0745499	C0042380
C0855246	C0042485
C0857083	C0043202
C1704437	C0085605
C0859871	C0085614
C0877090	C0085615
C2712122	C0087031
C0027134	C0149671
C0423086	C0149721
C0023648	C0151517
C0154769	C0151595
C0267410	C0151620
C0740482	C0151636
C0035085	C0151691
C0347602	C0151763
C0235492	C0151878
C0235822	C0152451
C0268104	C0154251
C0085423	C0155393
C0024899	C0155709
C0497481	C0155919
C0151614	C0156221
C0264939	C0240291
C0398623	C0242407
C0401151	C0242698
C0853277	C0242973
C1697943	C0264714
C0270697	C0264733
C1262010	C0264886
C0220854	C0264956
C0423618	C0265110
C0857400	C0266294
C2230138	C0268000
