# Supplementary material for: Computational models for the prediction of adverse cardiovascular drug reactions
Source: J Transl Med. 2019 May 22;17:171. doi: 10.1186/s12967-019-1918-z (PMC6530172; doi:10.1186/s12967-019-1918-z)
Supplement: Supplementary file 2 — Additional file 2. Provide the ten-fold cross-validation performance measures for the RF and SVM models for each cardiovascular ADR using biological, chemical, phenotypic features and their two and three level combinations. [file 12967_2019_1918_MOESM2_ESM.xlsx]

## Sheet: Bio
Cardiac ADRs	RF						SMO
	Accuracy	Precision	Recall	F-score	AUC	PRC	Accuracy	Precision	Recall	F-score	AUC	PRC
AB first degree	77.94	0.77	0.99	0.87	0.6	0.817	77.03	0.76	0.99	0.86	0.54	0.747
AB second degree	77.67	0.77	1	0.87	0.55	0.823	77.67	0.77	1	0.87	0.54	0.777
Arrythmia	74.18	0.74	0.98	0.85	0.51	0.764	74.33	0.75	0.98	0.85	0.47	0.745
Atrioventricular block	75.98	0.74	0.99	0.85	0.64	0.797	73.68	0.73	0.99	0.84	0.57	0.702
Atrioventricular block complete	68.37	0.67	1	0.8	0.58	0.738	68.27	0.67	1	0.8	0.5	0.653
Block heart	78.33	0.77	0.99	0.87	0.61	0.808	76.28	0.76	0.98	0.86	0.56	0.735
Bradycardia	78.93	0.79	0.99	0.88	0.51	0.796	78.48	0.79	0.98	0.87	0.49	0.792
Cardiac arrest	75.51	0.75	0.98	0.85	0.54	0.786	75.38	0.75	0.99	0.85	0.53	0.746
Cardiac death	77.75	0.77	1	0.87	0.55	0.827	77.75	0.77	1	0.87	0.55	0.778
Cardiac disorder	72.55	0.73	0.97	0.83	0.5	0.718	72.99	0.73	0.99	0.84	0.5	0.73
Cardiac failure	78.4	0.78	0.97	0.87	0.57	0.797	77.74	0.78	0.97	0.87	0.57	0.764
Cardiac failure acute	72.41	0.72	1	0.84	0.54	0.78	72.41	0.72	1	0.84	0.54	0.724
Cardiac failure congestive	71.42	0.7	0.98	0.83	0.6	0.744	69.19	0.6	0.98	0.81	0.55	0.67
Cardiac fibrillation	81.03	0.8	1	0.89	0.61	0.847	79.85	0.79	1	0.88	0.52	0.775
Cardiac flutter	86.74	0.85	0.99	0.92	0.71	0.871	86.62	0.85	0.99	0.92	0.65	0.777
Cardiac murmur	74.11	0.72	1	0.83	0.63	0.771	73.4	0.71	1	0.83	0.55	0.676
Cardiac output decreased	81.03	0.8	0.99	0.89	0.6	0.836	79.15	0.79	0.99	0.88	0.53	0.775
Cardiac tamponade	86.97	0.85	1	0.92	0.71	0.875	85.34	0.84	0.99	0.91	0.66	0.777
Cardiac valve disease	72.23	0.72	1	0.83	0.54	0.778	72.23	0.72	1	0.83	0.54	0.722
Cardiogenic shock	77.67	0.77	1	0.87	0.55	0.825	77.67	0.77	1	0.87	0.54	0.777
Cardiomegaly	78.22	0.76	0.99	0.86	0.63	0.806	76.47	0.75	0.99	0.85	0.54	0.72
Cardiomyopathy	76.75	0.75	0.98	0.85	0.64	0.796	74.01	0.73	0.98	0.84	0.6	0.702
Cardiopulmonary failure	99.56	0.99	1	0.99	0.99	0.994	94.82	0.93	1	0.96	0.9	0.726
Cardio-respiratory arrest	70.22	0.69	1	0.81	0.58	0.742	68.27	0.68	0.98	0.8	0.52	0.671
Cardiotoxicity	77.03	0.74	0.99	0.85	0.67	0.79	72.56	0.71	0.97	0.82	0.64	0.675
Cardiovascular disorder	74.3	0.73	0.99	0.84	0.6	0.789	73.48	0.73	0.99	0.84	0.5	0.712
Conduction disorder	78.74	0.77	0.99	0.87	0.63	0.806	73.53	0.73	0.98	0.84	0.58	0.722
Cor pulmonale	88.87	0.87	1	0.93	0.75	0.891	87.71	0.86	1	0.92	0.71	0.778
Decompensation cardiac	80.58	0.77	1	0.87	0.71	0.817	74.31	0.72	0.99	0.84	0.65	0.676
Heart malformation	99.56	0.99	0.99	0.99	0.99	0.996	96.86	0.97	0.98	0.97	0.97	0.889
Heart rate irregular	70.73	0.69	1	0.82	0.59	0.76	70.73	0.69	1	0.82	0.52	0.675
Heartburn	76.87	0.75	0.99	0.86	0.61	0.789	74.41	0.74	0.98	0.84	0.57	0.722
Left ventricular failure	83.25	0.82	1	0.9	0.65	0.853	83.25	0.82	1	0.9	0.57	0.777
Myocardial ischaemia	77.91	0.77	0.99	0.87	0.57	0.8	76.35	0.76	0.98	0.86	0.51	0.745
Shock	77.19	0.78	0.97	0.86	0.55	0.796	77.32	0.77	0.98	0.86	0.55	0.767
Tachycardia	63.05	0.64	0.96	0.77	0.45	0.627	62.75	0.64	0.96	0.77	0.49	0.648
	78.1125	0.77	0.990556	0.865833	0.618333	0.806944	76.7303	0.757778	0.988333	0.857778	0.575556	0.734639

## Sheet: Chem
Cardiac ADRs	RF						SMO
	Accuracy	Precision	Recall	F-score	AUC	PRC	Accuracy	Precision	Recall	F-score	AUC	PRC
AB first degree	90.95	0.89	0.99	0.94	0.88	0.943	76.13	0.75	0.99	0.86	0.53	0.747
AB second degree	86.62	0.85	1	0.92	0.84	0.945	80.81	0.81	0.97	0.88	0.75	0.777
Arrythmia	73.88	0.74	0.98	0.84	0.47	0.731	73.14	0.74	0.98	0.84	0.48	0.745
Atrioventricular block	75.65	0.74	0.99	0.85	0.65	0.823	70.94	0.71	0.98	0.82	0.53	0.702
Atrioventricular block complete	86.3	0.82	0.99	0.9	0.89	0.925	68.57	0.67	0.99	0.8	0.62	0.653
Block heart	77.3	0.76	0.99	0.86	0.67	0.859	75.25	0.74	0.99	0.85	0.57	0.735
Bradycardia	78.18	0.78	0.99	0.87	0.53	0.816	78.33	0.78	0.99	0.87	0.45	0.789
Cardiac arrest	74.87	0.75	0.99	0.85	0.57	0.809	74.87	0.75	0.99	0.85	0.5	0.809
Cardiac death	99.3	0.99	1	0.99	0.98	0.989	90.26	0.89	0.99	0.94	0.94	0.778
Cardiac disorder	71.21	0.72	0.97	0.83	0.54	0.76	72.4	0.73	0.98	0.83	0.52	0.73
Cardiac failure	76.7	0.77	0.98	0.86	0.54	0.806	76.04	0.76	0.98	0.86	0.49	0.764
Cardiac failure acute	72.41	0.72	1	0.84	0.76	0.91	72.41	0.72	1	0.84	0.76	0.724
Cardiac failure congestive	68.19	0.7	0.9	0.79	0.67	0.808	67.74	0.67	0.98	0.8	0.55	0.67
Cardiac fibrillation	87.35	0.86	0.99	0.92	0.78	0.914	78.45	0.78	0.98	0.87	0.59	0.775
Cardiac flutter	98.95	0.98	1	0.99	0.97	0.977	97.9	0.97	1	0.98	0.98	0.777
Cardiac murmur	70.47	1	0.56	0.72	0.76	0.896	70.77	1	0.56	0.72	0.76	0.676
Cardiac output decreased	88.87	0.87	0.99	0.93	0.86	0.946	79.85	0.79	0.99	0.88	0.78	0.775
Cardiac tamponade	99.53	0.99	1	0.99	0.99	0.996	87.79	0.86	0.99	0.92	0.73	0.802
Cardiac valve disease	85.57	0.83	0.99	0.9	0.87	0.942	78.74	0.77	0.99	0.87	0.65	0.722
Cardiogenic shock	99.3	0.99	0.99	0.99	0.99	0.996	93.72	0.92	0.99	0.96	0.92	0.823
Cardiomegaly	78.44	0.77	1	0.87	0.72	0.864	71.44	0.72	0.98	0.83	0.62	0.72
Cardiomyopathy	77.74	0.76	0.99	0.86	0.69	0.832	71.49	0.71	0.99	0.83	0.56	0.702
Cardiopulmonary failure	99.67	0.99	1	0.99	0.99	0.991	80.6	0.85	0.88	0.86	0.89	0.734
Cardio-respiratory arrest	81.1	0.78	0.99	0.87	0.79	0.871	69.3	0.69	0.96	0.8	0.63	0.671
Cardiotoxicity	92.47	0.9	0.99	0.94	0.96	0.971	76.11	0.74	0.98	0.84	0.78	0.673
Cardiovascular disorder	76.39	0.75	0.99	0.85	0.68	0.822	72.09	0.72	0.98	0.83	0.57	0.712
Conduction disorder	78.85	0.77	1	0.87	0.8	0.918	72.77	0.73	0.98	0.84	0.74	0.722
Cor pulmonale	99.53	0.99	1	0.99	0.98	0.994	79.95	0.86	0.88	0.87	0.89	0.778
Decompensation cardiac	84.63	1	0.77	0.87	0.87	0.949	85.13	1	0.78	0.87	0.87	0.833
Heart malformation	99.13	0.99	0.99	0.99	0.99	0.989	87.58	0.86	0.98	0.92	0.91	0.758
Heart rate irregular	73.67	0.71	1	0.83	0.8	0.904	65.75	0.88	0.56	0.68	0.73	0.675
Heartburn	80.24	0.78	0.99	0.87	0.78	0.898	71.71	0.72	0.98	0.83	0.6	0.722
Left ventricular failure	93.91	0.91	1	0.95	0.95	0.963	63.11	0.66	0.83	0.74	0.76	0.635
Myocardial ischaemia	79.11	0.78	0.99	0.87	0.64	0.848	76.59	0.76	0.99	0.86	0.57	0.745
Shock	78.11	0.78	0.97	0.87	0.61	0.821	76.93	0.77	0.98	0.86	0.57	0.767
Tachycardia	65.72	0.67	0.91	0.77	0.6	0.736	62.9	0.65	0.91	0.76	0.54	0.648
	83.3419	0.835556	0.968611	0.89	0.779444	0.893389	76.3211	0.781389	0.943056	0.846111	0.675833	0.735222

## Sheet: Pheno
Cardiac ADRs	RF						SMO
	Accuracy	Precision	Recall	F-score	AUC	PRC	Accuracy	Precision	Recall	F-score	AUC	PRC
AB first degree	76.47	0.76	1	0.86	0.52	0.759	98.21	0.98	1	0.99	0.5	0.747
AB second degree	77.67	0.77	1	0.87	0.49	0.776	98.8	0.98	1	0.99	0.5	0.777
Arrythmia	74.48	0.74	1	0.85	0.49	0.743	74.48	0.74	1	0.85	0.49	0.745
Atrioventricular block	71.05	0.7	1	0.82	0.51	0.706	71.05	0.7	1	0.82	0.5	0.702
Atrioventricular block complete	68.47	0.67	1	0.8	0.54	0.672	67.09	0.66	1	0.79	0.52	0.653
Block heart	75.94	0.75	0.99	0.85	0.54	0.752	75.02	0.74	0.99	0.85	0.54	0.735
Bradycardia	78.93	0.78	1	0.88	0.49	0.789	78.93	0.78	1	0.88	0.49	0.789
Cardiac arrest	85.31	0.85	0.99	0.92	0.48	0.85	85.31	0.85	0.99	0.92	0.49	0.855
Cardiac death	90.732	0.89	1	0.94	0.77	0.881	90.73	0.89	1	0.94	0.76	0.778
Cardiac disorder	72.84	0.73	0.99	0.84	0.49	0.725	72.84	0.73	0.99	0.84	0.5	0.73
Cardiac failure	77.48	0.77	1	0.87	0.52	0.771	77.74	0.77	1	0.87	0.51	0.764
Cardiac failure acute	72.41	0.72	1	0.84	0.49	0.728	72.41	0.72	1	0.84	0.49	0.724
Cardiac failure congestive	98.52	0.68	1	0.81	0.51	0.673	68.63	0.68	1	0.81	0.51	0.67
Cardiac fibrillation	79.39	0.79	1	0.88	0.53	0.787	79.39	0.79	1	0.88	0.52	0.775
Cardiac flutter	77.67	0.77	1	0.87	0.5	0.777	77.67	0.77	1	0.87	0.49	0.777
Cardiac murmur	67.64	0.67	1	0.8	0.5	0.677	67.64	0.67	1	0.8	0.49	0.676
Cardiac output decreased	79.39	0.79	1	0.88	0.52	0.788	79.39	0.79	1	0.88	0.52	0.775
Cardiac tamponade	93.83	0.92	0.99	0.96	0.83	0.904	91.39	0.9	0.99	0.94	0.84	0.778
Cardiac valve disease	75.59	0.74	1	0.85	0.54	0.735	75.48	0.74	1	0.85	0.53	0.722
Cardiogenic shock	88.48	0.87	0.99	0.93	0.7	0.847	87.55	0.86	0.99	0.92	0.71	0.777
Cardiomegaly	73.74	0.73	1	0.84	0.53	0.729	73.74	0.73	1	0.84	0.52	0.72
Cardiomyopathy	72.58	0.71	1	0.83	0.53	0.714	72.69	0.72	1	0.83	0.52	0.702
Cardiopulmonary failure	72.41	0.72	1	0.84	0.49	0.728	72.41	0.72	1	0.84	0.49	0.724
Cardio-respiratory arrest	68.58	0.68	0.99	0.81	0.52	0.68	68.68	0.68	0.99	0.81	0.51	0.671
Cardiotoxicity	70.73	0.69	1	0.82	0.54	0.696	70.73	0.69	1	0.82	0.53	0.675
Cardiovascular disorder	71.62	0.71	0.99	0.83	0.5	0.713	71.86	0.71	0.99	0.83	0.5	0.712
Conduction disorder	75.48	0.74	0.99	0.85	0.54	0.745	74.29	0.73	0.99	0.84	0.53	0.722
Cor pulmonale	77.75	0.77	1	0.87	0.49	0.778	77.75	0.77	1	0.87	0.49	0.778
Decompensation cardiac	89.98	0.87	0.99	0.93	0.82	0.853	86.55	0.83	0.99	0.9	0.83	0.749
Heart malformation	79.04	0.77	0.99	0.87	0.61	0.769	78.29	0.77	0.99	0.86	0.61	0.724
Heart rate irregular	70.73	0.69	1	0.82	0.54	0.693	98.8	0.98	1	0.99	0.49	0.675
Heartburn	73.73	0.73	0.99	0.84	0.52	0.728	73.84	0.73	0.99	0.84	0.51	0.722
Left ventricular failure	77.67	0.77	1	0.87	0.49	0.776	77.67	0.77	1	0.87	0.49	0.777
Myocardial ischaemia	75.27	0.75	0.99	0.85	0.51	0.749	74.91	0.74	0.99	0.85	0.51	0.745
Shock	77.58	0.77	0.99	0.87	0.51	0.77	77.71	0.77	0.99	0.87	0.51	0.767
Tachycardia	65.13	0.65	1	0.78	0.5	0.652	65.13	0.65	1	0.78	0.49	0.649
	77.0642	0.753056	0.996389	0.856667	0.544444	0.753139	77.9111	0.770278	0.996389	0.865833	0.539722	0.735028

## Sheet: Bio+Chem
Cardiac ADRs	RF						SMO
	Accuracy	Precision	Recall	F-score	AUC	PRC	Accuracy	Precision	Recall	F-score	AUC	PRC
AB first degree	94.45	0.93	0.99	0.96	0.93	0.968	79.75	0.78	0.99	0.88	0.77	0.747
AB second degree	84.76	0.83	1	0.91	0.84	0.946	80.81	0.81	0.97	0.88	0.78	0.777
Arrythmia	73.29	0.74	0.97	0.84	0.51	0.764	72.99	0.74	0.96	0.84	0.47	0.745
Atrioventricular block	82.23	0.8	0.99	0.88	0.79	0.892	75.1	0.74	0.98	0.84	0.63	0.702
Atrioventricular block complete	86.69	0.83	0.99	0.9	0.9	0.932	72.61	0.7	0.99	0.82	0.74	0.653
Block heart	81.75	0.8	0.99	0.88	0.78	0.906	77.65	0.77	0.98	0.86	0.62	0.735
Bradycardia	77.59	0.78	0.97	0.87	0.54	0.811	77.89	0.79	0.97	0.87	0.49	0.789
Cardiac arrest	75.77	0.76	0.97	0.85	0.62	0.83	74.87	0.75	0.97	0.85	0.53	0.746
Cardiac death	99.42	0.99	1	0.99	0.98	0.989	94.09	0.93	0.99	0.96	0.98	0.785
Cardiac disorder	69.73	0.72	0.93	0.81	0.55	0.758	71.51	0.73	0.95	0.83	0.51	0.73
Cardiac failure	78.53	0.79	0.97	0.87	0.65	0.846	77.22	0.78	0.97	0.86	0.55	0.764
Cardiac failure acute	71.44	0.73	0.94	0.82	0.78	0.918	71.44	0.73	0.94	0.82	0.78	0.724
Cardiac failure congestive	82.73	0.9	0.9	0.9	0.62	0.852	69.86	0.7	0.96	0.81	0.62	0.67
Cardiac fibrillation	91.56	0.9	0.99	0.94	0.9	0.963	82.08	0.81	0.99	0.89	0.7	0.775
Cardiac flutter	99.18	0.99	0.99	0.99	0.98	0.991	87.9	0.91	0.93	0.92	0.92	0.777
Cardiac murmur	72.59	0.93	0.63	0.75	0.82	0.919	72.19	0.7	1	0.83	0.57	0.676
Cardiac output decreased	92.74	0.91	0.99	0.95	0.91	0.967	81.96	0.81	0.98	0.89	0.72	0.775
Cardiac tamponade	99.41	0.99	1	0.99	0.99	0.999	96.97	0.96	0.99	0.98	0.98	0.787
Cardiac valve disease	83.83	0.81	0.99	0.89	0.85	0.94	77.87	0.76	0.99	0.86	0.78	0.722
Cardiogenic shock	91.86	0.9	0.99	0.95	0.95	0.985	87.09	0.85	0.99	0.92	0.74	0.777
Cardiomegaly	84.79	0.82	0.99	0.9	0.86	0.933	75.93	0.75	0.99	0.85	0.64	0.72
Cardiomyopathy	83.33	0.81	0.98	0.89	0.83	0.906	76.09	0.75	0.97	0.85	0.63	0.702
Cardiopulmonary failure	99.78	0.99	1	0.99	0.99	0.998	84.59	0.87	0.92	0.89	0.95	0.832
Cardio-respiratory arrest	80.8	0.77	0.99	0.87	0.78	0.868	70.73	0.69	0.99	0.82	0.61	0.671
Cardiotoxicity	91.86	0.89	0.99	0.94	0.96	0.975	87.8	0.86	0.97	0.91	0.86	0.723
Cardiovascular disorder	78.83	0.77	0.99	0.87	0.73	0.858	75.58	0.74	0.99	0.85	0.62	0.712
Conduction disorder	87.09	0.85	0.99	0.91	0.88	0.946	78.3	0.77	0.98	0.86	0.75	0.722
Cor pulmonale	99.76	0.99	1	0.99	0.99	0.997	84.7	0.91	0.89	0.9	0.95	0.782
Decompensation cardiac	86.55	1	0.8	0.89	0.94	0.976	86.95	1	0.8	0.89	0.94	0.899
Heart malformation	99.56	0.99	0.99	0.99	0.99	0.998	98.38	0.98	0.99	0.98	0.99	0.887
Heart rate irregular	71.64	0.88	0.66	0.76	0.82	0.914	70.32	0.93	0.6	0.73	0.78	0.675
Heartburn	84.51	0.83	0.98	0.9	0.83	0.92	72.72	0.73	0.97	0.83	0.67	0.722
Left ventricular failure	91.39	0.93	0.95	0.94	0.93	0.974	81.16	0.84	0.92	0.88	0.81	0.777
Myocardial ischaemia	81.39	0.8	0.99	0.88	0.7	0.868	76.83	0.77	0.98	0.86	0.61	0.745
Shock	78.37	0.79	0.96	0.87	0.63	0.83	76.8	0.78	0.96	0.86	0.62	0.767
Tachycardia	63.64	0.66	0.87	0.75	0.55	0.69	60.68	0.64	0.85	0.73	0.56	0.648
	84.8011	0.855556	0.953333	0.896667	0.813889	0.911861	78.8725	0.798889	0.951667	0.863889	0.718611	0.745556

## Sheet: Bio+Pheno
Cardiac ADRs	RF						SMO
	Accuracy	Precision	Recall	F-score	AUC	PRC	Accuracy	Precision	Recall	F-score	AUC	PRC
AB first degree	79.52	0.78	0.99	0.87	0.62	0.826	78.16	0.77	0.99	0.87	0.58	0.747
AB second degree	77.67	0.77	1	0.87	0.55	0.823	77.67	0.77	1	0.87	0.54	0.777
Arrythmia	74.03	0.75	0.97	0.84	0.51	0.765	74.33	0.75	0.98	0.85	0.5	0.745
Atrioventricular block	76.86	0.75	0.99	0.85	0.65	0.801	74.56	0.73	0.98	0.84	0.6	0.702
Atrioventricular block complete	71.62	0.69	1	0.82	0.63	0.759	71.62	0.69	1	0.82	0.57	0.653
Block heart	80.5	0.79	0.98	0.88	0.66	0.826	76.28	0.76	0.98	0.86	0.61	0.735
Bradycardia	78.93	0.79	0.99	0.88	0.51	0.8	78.48	0.79	0.98	0.87	0.5	0.789
Cardiac arrest	76.81	0.76	0.98	0.86	0.55	0.789	76.16	0.76	0.98	0.86	0.56	0.746
Cardiac death	93.51	0.92	1	0.96	0.85	0.932	93.51	0.92	1	0.96	0.82	0.782
Cardiac disorder	72.55	0.73	0.98	0.83	0.49	0.709	72.1	0.73	0.97	0.83	0.51	0.73
Cardiac failure	78.01	0.78	0.97	0.87	0.59	0.815	78.14	0.78	0.97	0.87	0.58	0.764
Cardiac failure acute	72.41	0.72	1	0.84	0.55	0.781	72.41	0.72	1	0.84	0.55	0.724
Cardiac failure congestive	72.87	0.71	0.98	0.82	0.61	0.751	71.2	0.7	0.98	0.82	0.57	0.67
Cardiac fibrillation	82.9	0.81	1	0.9	0.65	0.861	81.14	0.8	1	0.89	0.57	0.775
Cardiac flutter	86.62	0.85	0.99	0.92	0.71	0.872	84.53	0.83	0.99	0.9	0.66	0.777
Cardiac murmur	77.35	0.74	1	0.85	0.67	0.791	77.35	0.74	1	0.85	0.62	0.722
Cardiac output decreased	82.78	0.81	0.99	0.9	0.64	0.852	79.5	0.79	0.99	0.88	0.56	0.775
Cardiac tamponade	95.23	0.94	0.99	0.97	0.88	0.942	91.27	0.9	0.99	0.94	0.86	0.777
Cardiac valve disease	75.7	0.74	1	0.85	0.59	0.791	75.7	0.74	1	0.85	0.52	0.722
Cardiogenic shock	85	0.83	0.99	0.91	0.67	0.861	83.6	0.82	0.99	0.9	0.61	0.777
Cardiomegaly	80.08	0.78	0.99	0.87	0.66	0.821	78.33	0.77	0.99	0.86	0.63	0.72
Cardiomyopathy	79.05	0.77	0.98	0.86	0.67	0.811	76.31	0.75	0.98	0.85	0.65	0.702
Cardiopulmonary failure	99.89	0.99	1	0.99	0.99	0.996	99.89	0.99	1	0.99	0.99	0.894
Cardio-respiratory arrest	80.18	0.77	0.99	0.87	0.71	0.749	69.5	0.68	0.99	0.81	0.51	0.671
Cardiotoxicity	80.18	0.77	0.99	0.87	0.71	0.813	75.71	0.74	0.98	0.84	0.67	0.675
Cardiovascular disorder	74.88	0.74	0.99	0.85	0.59	0.786	74.18	0.73	0.99	0.84	0.52	0.712
Conduction disorder	81.77	0.8	0.99	0.88	0.67	0.822	79.6	0.78	0.98	0.87	0.66	0.722
Cor pulmonale	93.51	0.92	1	0.96	0.84	0.926	93.51	0.92	1	0.96	0.82	0.857
Decompensation cardiac	99.69	0.99	0.99	0.99	0.99	0.995	93.32	0.91	0.99	0.95	0.99	0.779
Heart malformation	99.67	0.99	0.99	0.99	0.99	0.996	97.3	0.97	0.99	0.98	0.99	0.945
Heart rate irregular	73.98	0.72	1	0.83	0.63	0.778	71.23	0.7	1	0.82	0.57	0.675
Heartburn	76.54	0.75	0.99	0.86	0.59	0.781	74.97	0.74	0.98	0.85	0.54	0.722
Left ventricular failure	81.39	0.8	1	0.89	0.62	0.843	81.39	0.8	1	0.89	0.53	0.777
Myocardial ischaemia	78.03	0.77	0.99	0.87	0.58	0.801	75.99	0.76	0.98	0.86	0.5	0.745
Shock	78.24	0.78	0.98	0.87	0.58	0.804	77.58	0.78	0.97	0.87	0.58	0.767
Tachycardia	63.35	0.64	0.96	0.77	0.46	0.628	62.31	0.64	0.95	0.76	0.47	0.648
	80.8694	0.795556	0.989444	0.880833	0.662778	0.824917	79.1342	0.781944	0.987222	0.871389	0.625278	0.747222

## Sheet: Chem+Pheno
Cardiac ADRs	RF						SMO
	Accuracy	Precision	Recall	F-score	AUC	PRC	Accuracy	Precision	Recall	F-score	AUC	PRC
AB first degree	86.19	0.84	0.99	0.91	0.82	0.924	76.24	0.76	0.98	0.86	0.67	0.747
AB second degree	88.6	0.87	1	0.93	0.86	0.952	79.41	0.79	0.99	0.88	0.68	0.777
Arrythmia	73.88	0.74	0.98	0.84	0.45	0.724	73.14	0.74	0.98	0.84	0.48	0.745
Atrioventricular block	75	0.74	0.98	0.84	0.68	0.84	72.14	0.71	0.99	0.83	0.54	0.702
Atrioventricular block complete	89.55	0.86	0.99	0.92	0.91	0.936	73.59	0.71	0.99	0.83	0.64	0.653
Block heart	78.79	0.77	0.99	0.87	0.72	0.884	75.94	0.75	0.99	0.85	0.64	0.735
Bradycardia	78.18	0.78	0.99	0.87	0.53	0.818	78.63	0.78	0.99	0.88	0.49	0.789
Cardiac arrest	75.64	0.75	0.98	0.85	0.6	0.818	76.03	0.76	0.99	0.86	0.48	0.746
Cardiac death	99.65	0.99	1	0.99	0.99	0.995	92.23	0.91	0.99	0.95	0.91	0.778
Cardiac disorder	70.91	0.72	0.96	0.82	0.53	0.757	72.25	0.73	0.98	0.83	0.5	0.73
Cardiac failure	77.74	0.78	0.98	0.87	0.59	0.817	76.96	0.77	0.98	0.86	0.51	0.764
Cardiac failure acute	72.41	0.72	1	0.84	0.76	0.91	72.41	0.72	1	0.84	0.76	0.724
Cardiac failure congestive	70.31	0.72	0.89	0.8	0.69	0.819	68.52	0.68	0.98	0.8	0.59	0.67
Cardiac fibrillation	88.29	0.87	0.99	0.93	0.82	0.931	79.5	0.79	0.99	0.88	0.59	0.775
Cardiac flutter	99.06	0.98	1	0.99	0.97	0.977	79.3	0.83	0.92	0.87	0.87	0.777
Cardiac murmur	70.77	1	0.56	0.72	0.76	0.896	70.77	1	0.56	0.72	0.76	0.676
Cardiac output decreased	87.23	0.86	0.99	0.92	0.83	0.938	81.96	0.81	0.99	0.89	0.6	0.775
Cardiac tamponade	99.41	0.99	0.99	0.99	0.99	0.998	98.25	0.98	0.99	0.98	0.99	0.783
Cardiac valve disease	89.04	0.87	0.99	0.92	0.89	0.949	82.53	0.8	0.99	0.89	0.76	0.722
Cardiogenic shock	99.18	0.99	0.99	0.99	0.99	0.993	97.09	0.96	0.99	0.98	0.98	0.78
Cardiomegaly	78.66	0.77	1	0.87	0.7	0.858	73.63	0.73	0.99	0.84	0.55	0.72
Cardiomyopathy	80.26	0.78	0.99	0.87	0.75	0.862	73.02	0.72	0.99	0.83	0.58	0.702
Cardiopulmonary failure	99.78	0.99	1	0.99	0.99	0.995	85.99	0.92	0.88	0.9	0.9	0.994
Cardio-respiratory arrest	80.69	0.78	0.97	0.87	0.8	0.873	69.4	0.69	0.98	0.81	0.61	0.671
Cardiotoxicity	92.27	0.89	0.99	0.94	0.92	0.943	77.54	0.75	0.97	0.85	0.74	0.675
Cardiovascular disorder	76.86	0.75	0.99	0.85	0.68	0.823	74.3	0.73	0.99	0.84	0.56	0.712
Conduction disorder	78.85	0.77	0.99	0.87	0.81	0.923	75.59	0.74	0.99	0.85	0.64	0.722
Cor pulmonale	99.42	0.99	1	0.99	0.98	0.994	79.6	0.85	0.88	0.87	0.9	0.778
Decompensation cardiac	85.03	0.99	0.78	0.87	0.94	0.972	85.03	0.99	0.78	0.87	0.94	0.912
Heart malformation	99.35	0.99	0.99	0.99	0.99	0.995	86.71	0.85	0.98	0.91	0.95	0.808
Heart rate irregular	73.88	0.72	1	0.83	0.8	0.905	70.42	0.71	0.93	0.81	0.78	0.675
Heartburn	81.41	0.79	0.99	0.88	0.79	0.903	73.28	0.73	0.97	0.84	0.63	0.722
Left ventricular failure	92.09	0.9	1	0.95	0.89	0.958	80.58	0.83	0.94	0.88	0.71	0.777
Myocardial ischaemia	79.83	0.78	0.99	0.88	0.64	0.845	77.31	0.76	0.99	0.86	0.57	0.745
Shock	78.63	0.79	0.98	0.87	0.61	0.819	78.11	0.78	0.99	0.87	0.6	0.767
Tachycardia	65.87	0.67	0.91	0.77	0.61	0.743	63.2	0.65	0.91	0.76	0.56	0.648
	83.6864	0.838611	0.966944	0.891667	0.785556	0.896861	77.7944	0.789167	0.956111	0.858611	0.685	0.746556

## Sheet: Bio+Chem+Pheno
Cardiac ADRs	RF						SMO
	Accuracy	Precision	Recall	F-score	AUC	PRC	Accuracy	Precision	Recall	F-score	AUC	PRC
AB first degree	88.91	0.87	0.99	0.93	0.87	0.949	82.35	0.81	0.99	0.89	0.71	0.747
AB second degree	86.51	0.85	1	0.92	0.85	0.948	77.9	0.79	0.95	0.87	0.68	0.777
Arrythmia	73.44	0.74	0.97	0.84	0.51	0.761	72.99	0.74	0.96	0.84	0.5	0.745
Atrioventricular block	82.12	0.8	0.99	0.88	0.79	0.89	76.31	0.75	0.98	0.85	0.64	0.702
Atrioventricular block complete	86.6	0.83	0.99	0.9	0.9	0.933	71.72	0.69	0.99	0.82	0.63	0.653
Block heart	83.01	0.81	0.99	0.89	0.81	0.921	78.22	0.77	0.98	0.87	0.68	0.735
Bradycardia	77.59	0.78	0.97	0.87	0.54	0.814	77.89	0.79	0.97	0.87	0.47	0.789
Cardiac arrest	76.42	0.76	0.97	0.86	0.64	0.83	76.42	0.77	0.97	0.86	0.55	0.746
Cardiac death	99.53	0.99	1	0.99	0.99	0.995	95.13	0.94	0.99	0.96	0.98	0.911
Cardiac disorder	70.47	0.73	0.94	0.82	0.55	0.754	71.36	0.73	0.95	0.83	0.51	0.73
Cardiac failure	79.45	0.79	0.97	0.87	0.65	0.84	78.27	0.79	0.96	0.87	0.59	0.764
Cardiac failure acute	70.47	0.82	0.74	0.78	0.78	0.918	70.15	0.8	0.77	0.79	0.78	0.724
Cardiac failure congestive	72.2	0.74	0.88	0.8	0.75	0.86	70.87	0.7	0.97	0.81	0.66	0.67
Cardiac fibrillation	89.46	0.88	0.99	0.93	0.87	0.957	85.01	0.83	0.99	0.91	0.71	0.775
Cardiac flutter	99.06	0.99	0.99	0.99	0.98	0.988	88.02	0.86	0.99	0.92	0.71	0.777
Cardiac murmur	77.24	0.74	1	0.85	0.84	0.927	72.69	0.94	0.63	0.75	0.85	0.676
Cardiac output decreased	88.17	0.87	0.99	0.92	0.82	0.936	84.66	0.83	0.99	0.9	0.67	0.775
Cardiac tamponade	99.53	0.99	0.99	0.99	1	1	95.46	0.95	0.99	0.97	0.99	0.899
Cardiac valve disease	85.46	0.83	0.99	0.9	0.87	0.945	83.4	0.81	0.99	0.89	0.73	0.722
Cardiogenic shock	99.18	0.99	0.99	0.99	0.99	0.993	91.86	0.9	0.99	0.95	0.97	0.777
Cardiomegaly	83.15	0.81	0.99	0.89	0.8	0.906	78.66	0.77	0.99	0.87	0.63	0.72
Cardiomyopathy	86.62	0.84	0.98	0.91	0.88	0.935	79.16	0.78	0.98	0.86	0.73	0.702
Cardiopulmonary failure	99.89	0.99	1	0.99	0.99	0.998	99.89	0.99	1	0.99	0.99	0.76
Cardio-respiratory arrest	84.7	0.82	0.98	0.89	0.87	0.918	69.4	0.7	0.92	0.8	0.66	0.671
Cardiotoxicity	93.39	0.91	0.99	0.95	0.97	0.977	82.62	0.8	0.97	0.88	0.9	0.688
Cardiovascular disorder	80	0.78	0.99	0.87	0.75	0.859	75.11	0.74	0.98	0.84	0.62	0.712
Conduction disorder	85.14	0.83	0.99	0.9	0.87	0.944	77.54	0.77	0.98	0.86	0.77	0.722
Cor pulmonale	99.53	0.99	1	0.99	0.99	0.997	94.55	0.94	0.98	0.96	0.97	0.778
Decompensation cardiac	99.79	0.99	0.99	0.99	0.99	0.998	97.77	0.97	0.99	0.98	0.99	0.993
Heart malformation	99.56	0.99	0.99	0.99	0.99	0.998	99.35	0.99	0.99	0.99	0.99	0.988
Heart rate irregular	73.06	0.99	0.6	0.75	0.82	0.917	73.06	0.99	0.6	0.75	0.82	0.675
Heartburn	83.72	0.82	0.98	0.89	0.84	0.921	75.3	0.75	0.97	0.85	0.66	0.722
Left ventricular failure	90.34	0.92	0.95	0.93	0.91	0.968	81.04	0.83	0.94	0.88	0.75	0.777
Myocardial ischaemia	82.23	0.81	0.98	0.89	0.73	0.881	77.19	0.77	0.98	0.86	0.64	0.745
Shock	79.29	0.8	0.96	0.87	0.64	0.832	77.45	0.79	0.96	0.86	0.63	0.767
Tachycardia	63.64	0.66	0.87	0.75	0.57	0.696	61.42	0.65	0.85	0.74	0.55	0.648
	85.2464	0.854167	0.960556	0.899167	0.8225	0.914	80.5608	0.817222	0.946667	0.871944	0.730833	0.7545
