# Supplementary material for: Computational models for the prediction of adverse cardiovascular drug reactions
Source: J Transl Med. 2019 May 22;17:171. doi: 10.1186/s12967-019-1918-z (PMC6530172; doi:10.1186/s12967-019-1918-z)
Supplement: Supplementary file 3 — Additional file 3. Provide the performance measures for the RF and SVM models for each cardiovascular ADR using fifty biological, chemical, phenotypic features and their two and three level combinations on non-redundant testing dataset using SMOTE data balancing method. [file 12967_2019_1918_MOESM3_ESM.xlsx]

## Sheet: Bio
Cardiac ADRs	RF						SMO
	Accuracy	Precision	Recall	F-score	AUC	PRC	Accuracy	Precision	Recall	F-score	AUC	PRC
AB first degree	98.21	0.98	1	0.99	0.56	98.4	98.21	0.98	1	0.99	0.51	98.2
AB second degree	98.8	0.98	1	0.99	0.55	98.9	98.8	0.98	1	0.99	0.55	98.8
Arrythmia	75	0.74	1	0.85	0.48	73.9	0.74	0.74	0.99	0.85	0.53	74.4
Atrioventricular block	94.64	0.95	0.99	0.97	0.54	95.6	94.64	0.95	0.99	0.97	0.46	95.2
Atrioventricular block complete	98.21	0.98	1	0.99	0.55	98.4	98.21	0.98	1	0.99	0.46	98.2
Block heart	94.64	0.95	0.98	0.97	0.41	95.9	94.64	0.95	0.98	0.97	0.61	95.8
Bradycardia	79.16	0.79	0.99	0.88	0.51	80.1	79.16	0.79	0.99	0.88	0.49	79.2
Cardiac arrest	85.11	0.85	1	0.91	0.5	85.8	85.71	0.86	0.99	0.92	0.57	85.1
Cardiac death	99.4	0.99	0.99	0.99	0.55	99.5	99.4	0.99	1	0.99	0.55	99.4
Cardiac disorder	72.61	0.736	0.98	0.84	0.523	73.4	73.8	0.738	0.99	0.84	0.51	73.2
Cardiac failure	85.71	0.872	0.98	0.92	0.528	86.8	85.11	0.8511	0.97	0.92	0.48	86.9
Cardiac failure acute	99.4	0.994	1	1	0.569	99.5	99.4	0.994	1	1	0.57	99.4
Cardiac failure congestive	89.8	0.903	0.99	0.95	0.543	89.9	90.47	0.9047	1	0.95	0.53	89.3
Cardiac fibrillation	98.2	0.982	1	0.99	0.558	98.4	98.21	0.9821	1	0.99	0.48	98.2
Cardiac flutter	99.4	0.994	1	1	0.566	99.5	98.21	0.9821	1	0.99	0.48	99.4
Cardiac murmur	99.4	0.994	1	1	0.563	99.5	99.4	0.994	1	1	0.45	99.4
Cardiac output decreased	98.21	0.982	1	0.99	0.564	98.4	98.21	0.9821	1	0.99	0.44	98.2
Cardiac tamponade	99.4	0.994	1	1	0.578	99.5	99.4	0.994	1	1	0.48	99.4
Cardiac valve disease	98.8	0.988	1	0.99	0.566	99	98.8	0.988	1	0.99	0.57	98.8
Cardiogenic shock	99.4	0.994	1	1	0.027	98.6	99.4	0.994	1	1	1	99.4
Cardiomegaly	97.61	0.976	1	0.99	0.425	96.9	97.61	0.9761	1	0.99	0.59	97.6
Cardiomyopathy	94.04	0.946	0.99	0.97	0.504	95.2	94.04	0.9404	0.99	0.97	0.41	94.6
Cardiopulmonary failure	99.4	0.994	1	1	0.572	99.5	99.4	0.994	1	1	0.43	99.4
Cardio-respiratory arrest	96.42	0.97	0.99	0.98	0.493	97.5	93.45	0.9345	0.96	0.97	0.57	97
Cardiotoxicity	98.21	0.982	1	0.99	0.564	98.4	94.64	0.9464	0.96	0.97	0.46	98.2
Cardiovascular disorder	91.07	0.911	1	0.95	0.508	90.8	91.07	0.9107	1	0.95	0.5	91.1
Conduction disorder	98.8	0.988	1	0.99	0.554	98.9	96.42	0.9642	0.98	0.98	0.48	98.8
Cor pulmonale	99.4	0.994	1	1	0.566	99.5	99.4	0.994	1	1	0.46	99.4
Decompensation cardiac	99.4	0.994	1	1	0.563	99.5	98.8	0.988	0.99	0.99	0.44	99.4
Heart malformation	99.4	0.994	1	1	0.572	99.5	97.61	0.9761	0.98	0.99	0.51	99.4
Heart rate irregular	98.8	0.988	1	0.99	0.563	99	98.8	0.988	1	0.99	0.48	98.8
Heartburn	95.23	0.952	1	0.98	0.369	93	94.64	0.9464	0.99	0.97	0.29	95.2
Left ventricular failure	98.8	0.988	1	0.99	0.557	98.9	98.8	0.988	1	0.99	0.47	98.8
Myocardial ischaemia	91.07	0.922	0.99	0.95	0.507	92.8	91.07	0.9107	0.99	0.95	0.48	92.3
Shock	82.73	0.868	0.95	0.91	0.491	86.7	84.52	0.8452	0.97	0.92	0.47	86.9
Tachycardia	64.28	0.648	0.98	0.78	0.522	67.4	64.28	0.6428	0.98	0.78	0.48	64.9
	93.56	0.937722	0.994444	0.963611	0.515694	93.9583	91.2353	0.932489	0.991389	0.961944	0.506667	93.825

## Sheet: Chem
Cardiac ADRs	RF						SMO
	Accuracy	Precision	Recall	F-score	AUC	PRC	Accuracy	Precision	Recall	F-score	AUC	PRC
AB first degree	97.61	0.98	0.99	0.98	0.56	99	97.61	0.98	0.99	0.98	0.49	98.2
AB second degree	98.8	0.99	1	0.99	0.22	98	97.02	0.99	0.98	0.99	0.71	98.8
Arrythmia	73.21	0.74	0.98	0.85	0.53	76.3	72.61	0.74	0.98	0.84	0.44	74.4
Atrioventricular block	94.64	0.95	0.99	0.97	0.62	96.8	94.64	0.95	0.99	0.97	0.51	95.2
Atrioventricular block complete	98.21	0.98	1	0.99	0.63	98.7	98.21	0.98	1	0.99	0.49	98.2
Block heart	95.23	0.96	0.99	0.98	0.6	96.9	95.23	0.96	0.99	0.98	0.68	95.8
Bradycardia	79.22	0.79	1	0.88	0.54	81.8	79.22	0.79	1	0.88	0.54	79.2
Cardiac arrest	85.71	0.86	0.99	0.92	0.6	88.9	85.11	0.86	0.99	0.92	0.51	85.1
Cardiac death	99.4	0.99	1	1	0.57	99.5	99.4	0.99	1	1	0.48	99.4
Cardiac disorder	73.8	0.74	0.99	0.85	0.58	79	73.8	0.74	1	0.85	0.52	73.2
Cardiac failure	84.52	0.87	0.97	0.92	0.55	89	82.73	0.86	0.95	0.91	0.41	86.9
Cardiac failure acute	99.4	0.99	1	1	0.26	99.1	99.4	0.99	1	1	0.27	99.4
Cardiac failure congestive	83.3	0.89	0.93	0.91	0.57	91.6	86.9	0.89	0.97	0.93	0.47	89.3
Cardiac fibrillation	98.21	0.98	1	0.99	0.48	98.6	98.21	0.98	1	0.99	0.28	98.2
Cardiac flutter	99.4	0.99	1	1	1	100	99.4	0.99	1	1	0.96	99.4
Cardiac murmur	50	0.99	0.5	0.67	0.23	99	50	0.99	0.5	0.67	0.43	99.4
Cardiac output decreased	98.21	0.98	1	0.99	0.39	97.6	98.21	0.98	1	0.99	0.42	98.2
Cardiac tamponade	98.8	0.99	0.99	0.99	0.88	99.9	98.8	0.99	0.99	0.99	0.3	99.4
Cardiac valve disease	98.8	0.99	1	0.99	0.46	98.5	98.8	0.99	1	0.99	0.26	98.8
Cardiogenic shock	98.8	0.99	0.99	0.99	0.1	98.7	98.21	0.99	0.99	0.99	0.13	99.4
Cardiomegaly	97.61	0.98	1	0.99	0.49	97.3	97.61	0.98	1	0.99	0.57	97.6
Cardiomyopathy	94.04	0.95	0.99	0.97	0.49	95.2	94.04	0.95	0.99	0.97	0.42	94.6
Cardiopulmonary failure	99.4	0.99	1	1	0.43	99.6	87.5	0.99	0.88	0.93	0.37	99.4
Cardio-respiratory arrest	97.02	0.97	1	0.99	0.34	97.2	96.42	0.97	0.99	0.98	0.75	97
Cardiotoxicity	97.02	0.98	0.99	0.99	0.76	99.4	97.02	0.99	0.98	0.99	0.82	98.8
Cardiovascular disorder	90.47	0.91	0.99	0.95	0.53	92.8	89.88	0.91	0.99	0.95	0.56	91.1
Conduction disorder	98.8	0.99	1	0.99	0.62	99.3	98.8	0.99	1	0.99	0.51	98.8
Cor pulmonale	99.4	0.99	1	1	0.29	99.1	90.47	0.99	0.91	0.95	0.01	99.4
Decompensation cardiac	78.57	0.99	0.79	0.88	0.38	99.3	79.76	0.99	0.8	0.89	0.38	99.2
Heart malformation	99.4	0.99	1	1	0.88	99.9	96.42	0.99	0.97	0.98	0.85	99.4
Heart rate irregular	98.8	0.99	1	0.99	0.57	99.1	51.78	0.99	0.52	0.68	0.5	98.8
Heartburn	93.45	0.95	0.98	0.97	0.56	95.4	94.64	0.95	0.99	0.97	0.53	95.2
Left ventricular failure	98.8	0.99	1	0.99	0.27	98.4	77.38	0.99	0.78	0.87	0.19	98.8
Myocardial ischaemia	90.47	0.93	0.97	0.95	0.59	94.1	90.47	0.93	0.97	0.95	0.48	92.3
Shock	86.9	0.87	1	0.93	0.52	88.2	86.3	0.87	0.99	0.93	0.45	86.9
Tachycardia	65.47	0.67	0.93	0.78	0.61	74.6	63.09	0.64	0.96	0.77	0.6	64.9
	91.4136	0.938333	0.970833	0.950833	0.519444	94.8833	88.7525	0.9375	0.945556	0.934722	0.480278	93.8361

## Sheet: Pheno
Cardiac ADRs	RF						SMO
	Accuracy	Precision	Recall	F-score	AUC	PRC	Accuracy	Precision	Recall	F-score	AUC	PRC
AB first degree	98.21	0.98	1	0.99	0.5	98.2	98.21	0.98	1	0.99	0.5	98.2
AB second degree	98.8	0.99	1	0.99	0.5	98.8	98.8	0.99	1	0.99	0.5	98.8
Arrythmia	74.4	0.74	1	0.85	0.49	74.4	74.4	0.74	1	0.85	0.51	74.4
Atrioventricular block	95.23	0.95	1	0.98	0.5	95.2	95.23	0.95	1	0.98	0.5	95.2
Atrioventricular block complete	98.21	0.98	1	0.99	0.5	98.2	98.21	0.98	1	0.99	0.5	98.2
Block heart	95.83	0.96	1	0.98	0.5	95.8	95.83	0.96	1	0.98	0.5	95.8
Bradycardia	79.76	0.8	1	0.89	0.51	79.6	79.76	0.8	1	0.89	0.51	79.2
Cardiac arrest	85.11	0.85	1	0.92	0.5	85.1	85.11	0.85	1	0.92	0.5	85.1
Cardiac death	99.4	0.99	1	1	0.5	99.4	99.4	0.99	1	1	0.5	99.4
Cardiac disorder	73.21	0.73	1	0.85	0.5	73.2	73.21	0.73	1	0.85	0.5	73.2
Cardiac failure	86.9	0.87	1	0.93	0.5	87	86.9	0.87	1	0.93	0.5	86.9
Cardiac failure acute	99.4	0.99	1	1	0.5	99.4	99.4	0.99	1	1	0.5	99.4
Cardiac failure congestive	88.69	0.89	0.99	0.94	0.5	89.2	88.69	0.89	0.99	0.94	0.5	89.3
Cardiac fibrillation	98.21	0.98	1	0.99	0.5	98.2	98.21	0.98	1	0.99	0.5	98.2
Cardiac flutter	99.4	0.99	1	1	0.5	99.4	99.4	0.99	1	1	0.5	99.4
Cardiac murmur	99.4	0.99	1	1	0.5	99.4	99.4	0.99	1	1	0.5	99.4
Cardiac output decreased	98.21	0.98	1	0.99	0.5	98.2	98.21	0.98	1	0.99	0.5	98.2
Cardiac tamponade	99.4	0.99	1	1	0.5	99.4	99.4	0.99	1	1	0.5	99.4
Cardiac valve disease	98.8	0.99	1	0.99	0.5	98.8	98.8	0.99	1	0.99	0.5	98.8
Cardiogenic shock	99.4	0.99	1	1	0.5	99.4	99.4	0.99	1	1	0.5	99.4
Cardiomegaly	97.61	0.98	1	0.99	0.5	97.6	97.61	0.98	1	0.99	0.5	97.6
Cardiomyopathy	94.64	0.95	1	0.97	0.5	94.7	94.64	0.95	1	0.97	0.5	94.6
Cardiopulmonary failure	99.4	0.99	1	1	0.5	99.4	99.4	0.99	1	1	0.5	99.4
Cardio-respiratory arrest	97.02	0.97	1	0.99	0.5	97	97.02	0.97	1	0.99	0.5	97
Cardiotoxicity	98.21	0.98	1	0.99	0.5	98.2	98.21	0.98	1	0.99	0.5	98.2
Cardiovascular disorder	91.07	0.91	1	0.95	0.5	91.1	91.07	0.91	1	0.95	0.5	91.1
Conduction disorder	98.8	0.99	1	0.99	0.5	98.8	98.8	0.99	1	0.99	0.5	98.8
Cor pulmonale	99.4	0.99	1	1	0.5	99.4	99.4	0.99	1	1	0.5	99.4
Decompensation cardiac	99.4	0.99	1	1	0.5	99.4	99.4	0.99	1	1	0.5	99.4
Heart malformation	99.4	0.99	1	1	0.5	99.4	99.4	0.99	1	1	0.5	99.4
Heart rate irregular	98.8	0.99	1	0.99	0.5	98.8	98.8	0.99	1	0.99	0.5	98.8
Heartburn	95.23	0.95	1	0.98	0.5	95.2	95.23	0.95	1	0.98	0.5	95.2
Left ventricular failure	98.8	0.99	1	0.99	0.5	98.8	98.8	0.99	1	0.99	0.5	98.8
Myocardial ischaemia	92.26	0.92	1	0.96	0.5	92.3	92.26	0.92	1	0.96	0.5	92.3
Shock	86.9	0.87	1	0.93	0.5	86.9	86.9	0.87	1	0.93	0.5	86.9
Tachycardia	64.88	0.95	1	0.79	0.5	64.9	64.88	0.65	1	0.79	0.5	64.9
	93.8275	0.945556	0.999722	0.966667	0.5	93.8389	93.8275	0.937222	0.999722	0.966667	0.500556	93.825

## Sheet: Bio+Chem
Cardiac ADRs	RF						SMO
	Accuracy	Precision	Recall	F-score	AUC	PRC	Accuracy	Precision	Recall	F-score	AUC	PRC
AB first degree	98.21	0.98	1	0.99	0.58	99.1	97.61	0.98	0.99	0.98	0.76	98.2
AB second degree	98.8	0.99	1	0.99	0.24	98	94.64	0.99	0.96	0.97	0.46	98.8
Arrythmia	74.4	0.75	0.98	0.85	0.52	76.1	72.61	0.74	0.97	0.84	0.52	74.4
Atrioventricular block	94.04	0.95	0.99	0.97	0.63	96.9	93.45	0.95	0.98	0.97	0.48	95.2
Atrioventricular block complete	98.21	0.98	1	0.99	0.64	98.8	98.21	0.98	1	0.99	0.56	98.2
Block heart	94.04	0.96	0.98	0.97	0.66	97.7	94.04	0.96	0.98	0.97	0.65	95.8
Bradycardia	78.57	0.79	0.99	0.88	0.56	82.9	79.76	0.8	0.99	0.89	0.52	79.2
Cardiac arrest	85.71	0.86	0.99	0.92	0.62	89	86.3	0.87	0.99	0.93	0.58	85.1
Cardiac death	99.4	0.99	1	1	0.5	99.6	99.4	0.99	1	1	0.61	99.4
Cardiac disorder	70.23	0.74	0.93	0.82	0.58	78.8	73.8	0.74	0.99	0.85	0.53	73.2
Cardiac failure	84.52	0.87	0.97	0.92	0.53	88.7	83.3	0.87	0.95	0.91	0.41	86.9
Cardiac failure acute	99.4	0.99	1	1	0.26	99.1	99.4	0.99	1	1	0.29	99.4
Cardiac failure congestive	82.7	0.91	0.9	0.9	0.63	92.5	87.5	0.9	0.97	0.93	0.53	89.3
Cardiac fibrillation	98.21	0.98	1	0.99	0.71	99.2	95.23	0.98	0.97	0.98	0.27	98.2
Cardiac flutter	99.4	0.99	1	1	1	100	95.83	1	0.96	0.98	1	99.4
Cardiac murmur	54.16	0.99	0.55	0.7	0.22	99	54.16	0.99	0.55	0.7	0.26	99.4
Cardiac output decreased	98.21	0.98	1	0.99	0.58	98.1	98.21	0.98	1	0.99	0.31	98.2
Cardiac tamponade	99.4	0.99	1	1	0.9	99.9	98.8	0.99	0.99	0.99	0.85	99.4
Cardiac valve disease	98.8	0.99	1	0.99	0.48	98.5	98.8	0.99	1	0.99	0.56	98.8
Cardiogenic shock	98.8	0.99	0.99	0.99	0.1	98.7	98.21	0.99	0.99	0.99	0.13	99.4
Cardiomegaly	97.61	0.98	1	0.99	0.58	97.5	97.61	0.98	1	0.99	0.59	97.6
Cardiomyopathy	94.04	0.95	0.99	0.97	0.65	96.2	93.45	0.95	0.99	0.97	0.41	94.6
Cardiopulmonary failure	99.4	0.99	1	1	0.53	99.7	91.07	0.99	0.92	0.95	0.37	99.4
Cardio-respiratory arrest	97.02	0.97	1	0.99	0.39	97.4	95.8	0.97	0.99	0.98	0.75	97
Cardiotoxicity	97.02	0.98	0.99	0.99	0.77	99.5	94.04	0.99	0.95	0.97	0.84	98.2
Cardiovascular disorder	90.47	0.91	0.99	0.95	0.47	91.1	90.47	0.91	0.99	0.95	0.53	91.1
Conduction disorder	98.8	0.99	1	0.99	0.63	99.4	96.42	0.99	0.98	0.98	0.62	98.8
Cor pulmonale	99.4	0.99	1	1	0.44	99.3	89.88	0.99	0.9	0.95	0.06	99.4
Decompensation cardiac	80.95	0.99	0.81	0.9	0.38	99.3	82.7	0.99	0.83	0.91	0.35	99.2
Heart malformation	99.4	0.99	1	1	0.26	99.1	99.4	0.99	1	1	0.84	99.4
Heart rate irregular	57.14	0.99	0.57	0.73	0.59	99.1	57.14	0.99	0.57	0.73	0.61	98.8
Heartburn	94.04	0.95	0.99	0.97	0.49	94.4	94.64	0.96	0.99	0.97	0.41	95.2
Left ventricular failure	95.8	0.99	0.97	0.98	0.19	97.9	90.47	0.99	0.92	0.95	0.82	98.8
Myocardial ischaemia	91.07	0.93	0.98	0.95	0.52	93.6	89.28	0.93	0.96	0.94	0.45	92.3
Shock	85.71	0.87	0.99	0.92	0.51	88.2	83.33	0.86	0.96	0.91	0.47	86.9
Tachycardia	65.47	0.67	0.93	0.78	0.64	75.8	61.3	0.65	0.87	0.75	0.62	64.9
	90.2375	0.939167	0.957778	0.943611	0.527222	94.9472	89.0628	0.939167	0.945833	0.9375	0.528333	93.8194
						94.9472

## Sheet: Bio+Pheno
Cardiac ADRs	RF						SMO
	Accuracy	Precision	Recall	F-score	AUC	PRC	Accuracy	Precision	Recall	F-score	AUC	PRC
AB first degree	98.21	0.98	1	0.99	0.56	98.4	98.21	0.98	1	0.99	0.45	98.2
AB second degree	98.8	0.99	1	0.99	0.55	98.9	98.8	0.99	1	0.99	0.55	98.8
Arrythmia	75	0.75	1	0.86	0.52	74.7	74.4	0.75	0.99	0.85	0.54	74.4
Atrioventricular block	94.64	0.95	0.99	0.97	0.54	95.6	94.04	0.95	0.99	0.97	0.46	95.2
Atrioventricular block complete	98.21	0.98	1	0.99	0.56	98.4	98.21	0.98	1	0.99	0.49	98.2
Block heart	94.64	0.96	0.99	0.97	0.42	95.9	94.64	0.96	0.99	0.97	0.62	95.8
Bradycardia	79.16	0.8	0.99	0.88	0.53	80.9	79.16	0.8	0.99	0.88	0.49	79.2
Cardiac arrest	85.11	0.86	0.99	0.92	0.51	85.8	85.71	0.86	0.99	0.92	0.58	85.1
Cardiac death	99.4	0.99	1	1	0.55	99.5	99.4	0.99	1	1	0.45	99.4
Cardiac disorder	74.4	0.74	1	0.85	0.52	73.4	73.8	0.74	0.99	0.85	0.53	73.2
Cardiac failure	85.71	0.87	0.98	0.92	0.53	87.3	85.11	0.87	0.97	0.92	0.48	86.9
Cardiac failure acute	99.4	0.99	1	1	0.57	99.5	99.4	0.99	1	1	0.57	99.4
Cardiac failure congestive	89.88	0.9	0.99	0.95	0.54	89.9	89.88	0.9	0.99	0.95	0.54	89.3
Cardiac fibrillation	98.21	0.98	1	0.99	0.56	98.4	98.21	0.98	1	0.99	0.47	98.2
Cardiac flutter	99.4	0.99	1	1	0.57	99.5	99.4	0.99	1	1	0.45	99.4
Cardiac murmur	99.4	0.99	1	1	0.57	99.5	99.4	0.99	1	1	0.48	99.4
Cardiac output decreased	98.21	0.98	1	0.99	0.56	98.4	98.21	0.98	1	0.99	0.5	98.2
Cardiac tamponade	99.4	0.99	1	1	0.58	99.5	99.4	0.99	1	1	0.51	99.4
Cardiac valve disease	98.8	0.99	1	0.99	0.57	99	98.8	0.99	1	0.99	0.52	98.8
Cardiogenic shock	99.4	0.99	1	1	0.03	98.6	99.4	0.99	1	1	1	99.4
Cardiomegaly	97.6	0.98	1	0.99	0.43	96.9	97.6	0.98	1	0.99	0.61	97.6
Cardiomyopathy	94.04	0.95	0.99	0.97	0.51	95.3	93.45	0.95	0.99	0.97	0.51	94.6
Cardiopulmonary failure	99.4	0.99	1	1	0.57	99.5	99.4	0.99	1	1	0.54	99.4
Cardio-respiratory arrest	96.42	0.97	0.99	0.98	0.49	97.5	93.45	0.97	0.96	0.97	0.57	97
Cardiotoxicity	98.21	0.98	1	0.99	0.56	98.4	94.64	0.98	0.96	0.97	0.49	98.2
Cardiovascular disorder	91.07	0.91	1	0.95	0.51	90.9	91.07	0.91	1	0.95	0.5	91.1
Conduction disorder	98.8	0.99	1	0.99	0.58	99	96.42	0.99	0.98	0.98	0.48	98.8
Cor pulmonale	99.4	0.99	1	1	0.57	99.5	99.4	0.99	1	1	0.5	99.4
Decompensation cardiac	99.4	0.99	1	1	0.56	99.5	99.4	0.99	1	1	0.51	99.4
Heart malformation	99.4	0.99	1	1	0.57	99.5	99.4	0.99	1	1	0.51	99.4
Heart rate irregular	98.8	0.99	1	0.99	0.57	99	98.8	0.99	1	0.99	0.45	98.8
Heartburn	95.23	0.95	1	0.98	0.37	92.6	94.64	0.95	0.99	0.97	0.3	95.2
Left ventricular failure	98.8	0.99	1	0.99	0.56	98.9	98.8	0.99	1	0.99	0.47	98.8
Myocardial ischaemia	91.66	0.92	0.99	0.96	0.51	92.7	91.07	0.92	0.99	0.95	0.48	92.3
Shock	83.92	0.87	0.97	0.91	0.49	87.2	83.3	0.86	0.96	0.91	0.49	86.9
Tachycardia	64.28	0.65	0.98	0.78	0.52	67.4	64.28	0.65	0.98	0.78	0.52	64.9
	93.6614	0.938333	0.995833	0.965	0.519722	94.025	93.2972	0.938056	0.991944	0.963056	0.516944	93.825

## Sheet: Chem+Pheno
Cardiac ADRs	RF						SMO
	Accuracy	Precision	Recall	F-score	AUC	PRC	Accuracy	Precision	Recall	F-score	AUC	PRC
AB first degree	98.21	0.98	1	0.99	0.6	99.6	97.61	0.98	0.99	0.98	0.76	98.2
AB second degree	98.8	0.99	1	0.99	0.23	98.1	98.8	0.99	1	0.99	0.59	98.8
Arrythmia	73.21	0.74	0.98	0.85	0.53	76.3	72.61	0.74	0.98	0.84	0.57	74.4
Atrioventricular block	94.04	0.95	0.99	0.97	0.57	96.4	94.64	0.95	0.99	0.97	0.43	95.2
Atrioventricular block complete	98.21	0.98	1	0.99	0.62	98.7	98.21	0.98	1	0.99	0.53	98.2
Block heart	95.8	0.96	1	0.98	0.7	97.7	95.23	0.96	0.99	0.98	0.67	95.8
Bradycardia	79.16	0.8	0.99	0.88	0.57	82.7	80.35	0.8	1	0.89	0.55	79.2
Cardiac arrest	85.11	0.86	0.99	0.92	0.6	89.4	85.71	0.86	0.99	0.92	0.57	85.1
Cardiac death	99.4	0.99	1	1	0.78	99.7	99.4	0.99	1	1	0.43	99.4
Cardiac disorder	73.8	0.74	0.99	0.85	0.58	78.8	73.8	0.74	1	0.85	0.45	73.2
Cardiac failure	84.52	0.87	0.97	0.92	0.56	89.6	82.14	0.86	0.95	0.9	0.4	86.9
Cardiac failure acute	99.4	0.99	1	1	0.26	99.1	99.4	0.99	1	1	0.28	99.4
Cardiac failure congestive	82.73	0.89	0.92	0.91	0.57	91.6	86.3	0.89	0.97	0.93	0.45	89.3
Cardiac fibrillation	98.21	0.98	1	0.99	0.68	98.9	98.21	0.98	1	0.99	0.23	98.2
Cardiac flutter	99.4	0.99	1	1	1	100	95.83	1	0.96	0.98	1	99.4
Cardiac murmur	50	0.99	0.5	0.67	0.23	99.1	50	0.99	0.5	0.67	0.12	99.4
Cardiac output decreased	98.21	0.98	1	0.99	0.39	97.7	98.21	0.98	1	0.99	0.35	98.2
Cardiac tamponade	98.8	0.99	0.99	0.99	0.26	99.1	98.8	0.99	0.99	0.99	0.73	99.4
Cardiac valve disease	98.8	0.99	1	0.99	0.46	98.5	98.8	0.99	1	0.99	0.23	98.8
Cardiogenic shock	98.8	0.99	0.99	0.99	0.1	98.7	98.21	0.99	0.99	0.99	0.14	99.4
Cardiomegaly	97.6	0.98	1	0.99	0.38	96.7	97.6	0.98	1	0.99	0.48	97.6
Cardiomyopathy	94.64	0.95	1	0.97	0.56	95.8	94.04	0.95	0.99	0.97	0.4	94.6
Cardiopulmonary failure	99.4	0.99	1	1	0.43	99.6	87.5	0.99	0.88	0.93	0.37	99.4
Cardio-respiratory arrest	97.02	0.98	0.99	0.99	0.6	98.2	95.83	0.97	0.99	0.98	0.74	97
Cardiotoxicity	97.02	0.98	0.99	0.99	0.6	98.7	95.23	0.99	0.96	0.98	0.61	98.2
Cardiovascular disorder	90.47	0.91	0.99	0.95	0.52	92.5	90.47	0.91	0.99	0.95	0.69	91.1
Conduction disorder	98.8	0.99	1	0.99	0.62	99.3	98.8	0.99	1	0.99	0.81	98.8
Cor pulmonale	99.4	0.99	1	1	0.3	99.1	90.47	0.99	0.91	0.95	0.02	99.4
Decompensation cardiac	79.76	0.99	0.8	0.89	0.38	99.3	79.76	0.99	0.8	0.89	0.35	99.3
Heart malformation	99.4	0.99	1	1	0.24	99	99.4	0.99	1	1	0.85	99.4
Heart rate irregular	98.8	0.99	1	0.99	0.57	99.1	98.8	0.99	1	0.99	0.55	98.8
Heartburn	94.64	0.95	0.99	0.97	0.56	95.4	94.64	0.95	0.99	0.97	0.46	95.2
Left ventricular failure	98.8	0.99	1	0.99	0.27	98.5	92.85	0.99	0.94	0.96	0.21	98.8
Myocardial ischaemia	90.47	0.93	0.97	0.95	0.59	94.1	90.47	0.93	0.97	0.95	0.38	92.3
Shock	86.9	0.87	1	0.93	0.52	88.2	86.3	0.87	0.99	0.93	0.39	86.9
Tachycardia	66.07	0.67	0.93	0.78	0.63	74.9	64.88	0.66	0.94	0.78	0.6	65.9
	91.4944	0.938889	0.971389	0.951389	0.501667	94.9472	90.5361	0.938611	0.9625	0.945833	0.483056	93.85

## Sheet: Bio+Chem+Pheno
Cardiac ADRs	RF						SMO
	Accuracy	Precision	Recall	F-score	AUC	PRC	Accuracy	Precision	Recall	F-score	AUC	PRC
AB first degree	98.21	0.98	1	0.99	0.89	99.6	98.21	0.98	1	0.99	0.8	98.2
AB second degree	98.8	0.99	1	0.99	0.24	98	94.64	0.99	0.96	0.97	0.81	98.8
Arrythmia	74.4	0.75	0.98	0.85	0.54	76.2	72.61	0.74	0.97	0.84	0.54	74.4
Atrioventricular block	94.04	0.95	0.99	0.97	0.66	97.2	94.04	0.95	0.99	0.97	0.44	95.2
Atrioventricular block complete	98.21	0.98	1	0.99	0.64	98.8	98.21	0.98	1	0.99	0.47	98.2
Block heart	94.64	0.96	0.99	0.97	0.69	97.9	94.04	0.99	0.98	0.97	0.64	95.8
Bradycardia	78.57	0.79	0.99	0.88	0.58	83.1	79.76	0.8	0.99	0.89	0.57	79.2
Cardiac arrest	85.71	0.86	0.99	0.92	0.62	88.8	85.71	0.87	0.99	0.92	0.53	85.1
Cardiac death	99.4	0.99	1	1	0.8	99.8	99.4	0.99	1	1	0.55	99.4
Cardiac disorder	70.83	0.74	0.94	0.82	0.58	78.8	73.8	0.74	0.99	0.85	0.54	73.2
Cardiac failure	83.92	0.87	0.96	0.91	0.56	89.5	82.14	0.87	0.94	0.9	0.45	86.9
Cardiac failure acute	61.3	0.99	0.62	0.76	0.26	99.1	61.3	0.99	0.62	0.76	0.28	99.4
Cardiac failure congestive	82.14	0.91	0.89	0.9	0.62	92.3	86.9	0.9	0.96	0.93	0.51	89.3
Cardiac fibrillation	98.21	0.98	1	0.99	0.71	99.2	98.21	0.98	1	0.99	0.44	98.2
Cardiac flutter	99.4	0.99	1	1	1	100	99.4	0.99	1	1	0.79	99.4
Cardiac murmur	99.4	0.99	1	1	0.22	99	54.16	0.99	0.55	0.7	0.24	99.4
Cardiac output decreased	98.21	0.98	1	0.99	0.47	98.4	98.21	0.98	1	0.99	0.34	98.2
Cardiac tamponade	98.8	0.99	0.99	0.99	0.5	99.4	98.8	0.99	0.99	0.99	0.78	99.4
Cardiac valve disease	98.8	0.99	1	0.99	0.48	98.5	98.8	0.99	1	0.99	0.39	98.8
Cardiogenic shock	99.4	0.99	1	1	0.1	98.7	98.21	0.99	0.99	0.99	0.13	99.4
Cardiomegaly	97.61	0.98	1	0.99	0.5	97.2	97.6	0.98	1	0.99	0.3	97.6
Cardiomyopathy	94.64	0.95	1	0.97	0.63	96.1	93.45	0.95	0.99	0.97	0.45	94.6
Cardiopulmonary failure	99.4	0.99	1	1	0.53	99.7	99.4	0.99	1	1	0.13	99.4
Cardio-respiratory arrest	97.02	0.98	0.99	0.99	0.67	98.7	90.47	0.99	0.91	0.95	0.69	97
Cardiotoxicity	97.02	0.98	0.99	0.99	0.78	99.5	94.04	0.99	0.95	0.97	0.63	98.2
Cardiovascular disorder	90.47	0.91	0.99	0.95	0.51	91.7	90.47	0.91	0.99	0.95	0.4	91.1
Conduction disorder	98.8	0.99	1	0.99	0.64	99.4	96.42	0.99	0.98	0.98	0.83	98.8
Cor pulmonale	99.4	0.99	1	1	0.44	99.3	99.4	0.99	1	1	0.05	99.4
Decompensation cardiac	99.4	0.99	1	1	0.38	99.3	99.4	0.99	1	1	0.06	99.3
Heart malformation	99.4	0.99	1	1	0.25	99.1	99.4	0.99	1	1	0.36	99.4
Heart rate irregular	57.14	0.99	0.57	0.73	0.51	98.8	57.14	0.99	0.57	0.73	0.56	98.8
Heartburn	92.85	0.95	0.98	0.96	0.45	94.4	94.64	0.96	0.99	0.97	0.37	95.2
Left ventricular failure	95.23	0.99	0.96	0.98	0.19	97.9	93.45	0.99	0.95	0.97	0.24	98.8
Myocardial ischaemia	90.47	0.93	0.97	0.95	0.63	94.8	89.88	0.93	0.97	0.95	0.45	92.3
Shock	85.71	0.87	0.99	0.92	0.51	88.3	82.73	0.86	0.95	0.91	0.46	86.9
Tachycardia	66.07	0.67	0.93	0.78	0.65	75.7	61.9	0.65	0.88	0.75	0.6	64.9
	90.9172	0.939444	0.964167	0.9475	0.539722	95.0611	89.065	0.940278	0.945833	0.936667	0.467222	93.8222
