# Supplementary material for: Computational models for the prediction of adverse cardiovascular drug reactions
Source: J Transl Med. 2019 May 22;17:171. doi: 10.1186/s12967-019-1918-z (PMC6530172; doi:10.1186/s12967-019-1918-z)
Supplement: Supplementary file 4 — Additional file 4. Provide the performance measures for the RF and SVM models for each cardiovascular ADR using fifty biological, chemical, phenotypic features and their two and three level combinations on non-redundant testing dataset using SpreadSubsample data balancing method. [file 12967_2019_1918_MOESM4_ESM.xlsx]

## Sheet: Bio
Cardiac ADRs	RF						SMO
	Accuracy	Precision	Recall	F-score	AUC	PRC	Accuracy	Precision	Recall	F-score	AUC	PRC
AB first degree	98.2143	98.2	100	99.1	55.5	98.4	98.2143	98.2	100	99.1	50	98.2
AB second degree	98.8095	98.8	100	99.4	52.7	98.9	98.8095	98.8	100	99.4	50	98.8
Arrythmia	75	0.74	1	0.85	0.48	73.9	0.74	0.74	0.99	0.85	0.53	74.4
Atrioventricular block	94.6429	95.2	99.4	97.2	52.5	95.5	95.2381	95.2	100	97.6	50	95.2
Atrioventricular block complete	98.2143	98.2	100	99.1	53.6	98.3	98.2143	98.2	100	99.1	50	98.2
Block heart	94.6429	95.8	98.8	97.2	46.9	96	95.8333	95.8	100	97.9	50	95.8
Bradycardia	79.16	0.79	0.99	0.88	0.51	80.1	79.16	0.79	0.99	0.88	0.49	79.2
Cardiac arrest	85.119	86	98.6	91.9	55.5	86.5	85.119	85.1	100	92	50	85.1
Cardiac death	99.4048	99.4	100	99.7	52.1	99.4	99.4048	99.4	100	99.7	50	99.4
Cardiac disorder	85.7143	87.2	97.9	92.3	49.4	86.3	86.9048	86.9	100	93	50	88.9
Cardiac failure	85.7143	87.2	97.9	92.3	49.4	86.3	86.9048	86.9	100	93	50	88.9
Cardiac failure acute	99.4048	99.4	100	99.7	52.4	99.4	99.4	99.4	100	99.7	50	99.4
Cardiac failure congestive	90.4762	90.4	100	94.9	53.3	90.2	89.2857	89.3	100	94.3	50	89.3
Cardiac fibrillation	98.2143	98.2	100	99.1	54.8	98.4	98.2143	98.2	100	99.1	50	98.2
Cardiac flutter	99.4048	99.4	100	99.7	53.6	99.4	99.4048	99.4	100	99.7	50	99.4
Cardiac murmur	99.4048	99.4	100	99.7	53.9	99.5	99.4048	99.4	100	99.7	50	99.4
Cardiac output decreased	98.2143	98.2	100	99.1	54.5	98.4	98.2143	98.2	100	99.1	50	98.2
Cardiac tamponade	99.4048	99.4	100	99.7	55.7	99.5	99.4048	99.4	100	99.7	50	99.4
Cardiac valve disease	98.8095	98.8	100	99.4	55.1	98.9	98.8095	98.8	100	99.4	50	98.8
Cardiogenic shock	99.4048	99.4	100	99.7	2.4	98.9	99.4048	99.4	100	99.7	50	99.4
Cardiomegaly	97.619	97.6	100	98.8	42.1	96.8	97.619	97.6	100	98.8	50	97.6
Cardiomyopathy	94.6429	94.6	100	97.2	54.4	95.1	94.6429	94.6	100	97.2	50	94.6
Cardiopulmonary failure	99.4048	99.4	100	99.7	50.3	99.4	99.4048	99.4	100	99.7	50	99.4
Cardio-respiratory arrest	96.4286	97	99.4	98.2	44.4	97.2	97.0238	97	100	98.5	50	97
Cardiotoxicity	98.2143	98.2	100	99.1	50	98.2	98.2143	98.2	100	99.1	50	98.2
Cardiovascular disorder	91.0714	91.1	100	95.3	49.7	91.4	91.0714	91.1	100	95.3	50	91.1
Conduction disorder	98.8095	98.8	100	99.4	53.9	98.9	98.8095	98.8	100	99.4	50	98.8
Cor pulmonale	99.4048	99.4	100	99.7	53.3	99.4	99.4048	99.4	100	99.7	50	99.4
Decompensation cardiac	99.4048	99.4	100	99.7	54.8	99.5	99.4048	99.4	100	99.7	50	99.4
Heart malformation	99.4048	99.4	100	99.7	55.1	99.5	99.4048	99.4	100	99.7	50	99.4
Heart rate irregular	98.8095	98.8	100	99.4	54.8	98.9	98.8095	98.8	100	99.4	50	99.8
Heartburn	95.2381	95.2	100	97.6	32.1	93.7	95.2381	95.2	100	97.6	50	95.2
Left ventricular failure	98.8095	98.8	100	99.4	53.9	98.9	98.8095	98.8	100	99.4	50	98.8
Myocardial ischaemia	91.0714	92.2	98.7	95.3	51.3	92.5	92.2619	92.3	100	96	50	92.3
Shock	80.3571	86.5	91.8	89	52.8	87.7	86.9048	86.9	100	93	50	86.9
Tachycardia	64.28	0.648	0.98	0.78	0.522	67.4	64.28	0.6428	0.98	0.78	0.48	64.9
	93.8985	88.2549	91.2631	89.7003	46.0476	94.3528	92.1497	88.1965	91.7489	89.8947	45.875	94.3444

## Sheet: Chem
Cardiac ADRs	RF						SMO
	Accuracy	Precision	Recall	F-score	AUC	PRC	Accuracy	Precision	Recall	F-score	AUC	PRC
AB first degree	98.2143	98.2	100	99.1	85.4	99.5	98.2143	98.2	100	99.1	50	98.2
AB second degree	98.8095	98.8	100	98.4	20.6	97.8	98.8095	98.8	100	99.4	50	98.8
Arrythmia	73.21	0.74	0.98	0.85	0.53	76.3	72.61	0.74	0.98	0.84	0.44	74.4
Atrioventricular block	94.6429	95.2	99.4	97.2	56	96.4	95.2381	95.2	100	97.6	50	95.2
Atrioventricular block complete	98.2143	98.2	100	99.1	55.1	98.5	98.2143	98.2	100	99.1	50	98.2
Block heart	95.2381	95.8	99.4	97.6	58.1	96.8	95.8333	95.8	100	97.9	50	95.8
Bradycardia	79.22	0.79	1	0.88	0.54	81.8	79.22	0.79	1	0.88	0.54	79.2
Cardiac arrest	85.7143	86.1	99.3	92.2	58.1	88.2	85.119	85.1	100	92	50	85.1
Cardiac death	99.4048	99.4	100	99.7	50.6	99.5	99.4048	99.4	100	99.7	50	99.4
Cardiac disorder	73.8	0.74	0.99	0.85	0.58	79	73.8	0.74	1	0.85	0.52	73.2
Cardiac failure	82.7381	86.3	95.2	90.6	42	85.2	86.9048	86.9	100	93	50	86.9
Cardiac failure acute	99.4048	99.4	100	99.7	37.7	95.5	99.4048	99.4	100	99.7	50	99.4
Cardiac failure congestive	86.9048	89	97.3	93	53.4	90.6	89.2857	89.3	100	94.3	50	89.3
Cardiac fibrillation	98.2143	98.2	100	99.1	34.2	98	98.2143	98.2	100	99.1	50	98.2
Cardiac flutter	99.4048	99.4	100	99.7	99.7	100	99.4048	99.4	100	99.7	50	99.4
Cardiac murmur	99.4048	99.4	100	99.7	44.9	99.7	99.4048	99.4048	100	99.7	50	99.4
Cardiac output decreased	98.2143	98.2	100	99.1	31.4	97.4	98.2143	98.2	100	99.1	50	98.2
Cardiac tamponade	99.4048	99.4	100	99.7	86.8	99.8	99.4048	99.4	100	99.7	50	99.4
Cardiac valve disease	98.8095	98.8	100	99.4	44.4	98.4	98.8095	98.8	100	99.4	50	98.8
Cardiogenic shock	99.4048	99.4	100	99.7	16.8	99.3	97.2222	97.2	100	98.6	50	97.2
Cardiomegaly	97.619	97.6	100	98.8	36.1	97.3	97.619	97.6	100	98.8	50	97.6
Cardiomyopathy	93.4524	95.1	98.1	96.6	61.5	96.2	94.6429	94.6	100	97.2	50	94.6
Cardiopulmonary failure	99.4048	99.4	100	99.7	66.5	99.6	99.4048	99.4	100	99.7	50	99.4
Cardio-respiratory arrest	97.0238	97	100	98.5	74.7	98.4	97.0238	97	100	98.5	50	97
Cardiotoxicity	97.0238	98.2	98.8	98.5	87.4	99.7	98.2143	98.2	100	99.1	50	98.2
Cardiovascular disorder	90.4762	91	99.3	95	50.3	92.3	91.0714	91.1	100	95.3	50	91.1
Conduction disorder	98.8095	98.8	100	99.4	83.6	99.6	98.8095	98.8	100	99.4	50	98.8
Cor pulmonale	99.4048	99.4	100	99.7	27.8	99.1	99.4048	99.4	100	99.7	50	99.4
Decompensation cardiac	99.4048	99.4	100	99.7	37.1	99.2	99.4048	99.4	100	99.7	50	99.4
Heart malformation	99.4048	99.4	100	99.7	85.9	99.8	99.4048	99.4	100	99.7	50	99.4
Heart rate irregular	98.8095	98.8	100	99.4	58	99.2	98.8095	98.8	100	99.4	50	99.8
Heartburn	89.881	95	94.4	94.7	58.2	95.4	95.2381	95.2	100	97.6	50	95.2
Left ventricular failure	98.8095	98.8	100	99.4	27.1	98.5	98.8095	98.8	100	99.4	50	98.8
Myocardial ischaemia	91.0714	92.7	98.1	95.3	49.5	92.5	92.2619	92.3	100	96	50	92.3
Shock	85.119	86.7	97.9	92	52.8	88.5	86.9048	86.9	100	93	50	86.9
Tachycardia	65.47	0.67	0.93	0.78	0.61	74.6	63.09	0.64	0.96	0.77	0.6	64.9
	93.321	85.8178	88.3639	87.0211	48.1656	94.6556	93.6902	85.7421	88.9983	87.3039	44.5028	93.7917

## Sheet: Pheno
Cardiac ADRs	RF						SMO
	Accuracy	Precision	Recall	F-score	AUC	PRC	Accuracy	Precision	Recall	F-score	AUC	PRC
AB first degree	98.2143	98.2	100	99.1	50	98.2	98.21	98.2	100	99.1	50	98.2
AB second degree	98.8095	98.8	100	99.4	50	98.8	98.8095	98.8	100	99.4	50	98.8
Arrythmia	74.4	0.74	1	0.85	0.49	74.4	74.4	0.74	1	0.85	0.51	74.4
Atrioventricular block	95.2381	95.2	100	97.6	50	95.2	95.2381	95.2	100	97.6	50	95.2
Atrioventricular block complete	98.2143	98.2	100	99.1	50	98.2	98.2143	98.2	100	99.1	50	98.2
Block heart	95.8333	95.8	100	97.9	50	95.8	95.8333	95.8	100	97.9	50	95.8
Bradycardia	79.76	0.8	1	0.89	0.51	79.6	79.76	0.8	1	0.89	0.51	79.2
Cardiac arrest	85.119	85.1	100	92	50	85.1	85.119	85.1	100	92	50	85.1
Cardiac death	99.4048	99.4	100	99.7	50	99.4	99.4048	99.4	100	99.7	50	99.4
Cardiac disorder	73.21	0.73	1	0.85	0.5	73.2	73.21	0.73	1	0.85	0.5	73.2
Cardiac failure	86.9048	86.9	100	93	50.3	87	86.9048	86.9	100	93	50	86.9
Cardiac failure acute	99.4048	99.4	100	99.7	50	99.4	99.4048	99.4	100	99.7	50	99.4
Cardiac failure congestive	88.6905	89.2	99.3	94	49.7	89.2	89.2857	89.3	100	94.3	50	89.3
Cardiac fibrillation	98.2143	98.2	100	99.1	50	98.2	98.2143	98.2	100	99.1	50	98.2
Cardiac flutter	99.4048	99.4	100	99.7	50	99.4	99.4048	99.4	100	99.7	50	99.4
Cardiac murmur	99.4048	99.4	100	99.7	50	99.4	99.4048	99.4	100	99.7	50	99.4
Cardiac output decreased	98.2143	98.2	100	99.1	50	98.2	98.2143	98.2	100	99.1	50	98.2
Cardiac tamponade	99.4048	99.4	100	99.7	50	99.4	99.4048	99.4	100	99.7	50	99.4
Cardiac valve disease	98.8095	98.8	100	99.4	50.3	98.8	98.8095	98.8	100	99.4	50	98.8
Cardiogenic shock	99.4048	99.4	100	99.7	50	99.4	99.4048	99.4	100	99.7	50	99.4
Cardiomegaly	97.619	97.6	100	98.8	50	97.6	97.619	97.6	100	98.8	50	97.6
Cardiomyopathy	94.6429	94.6	100	97.2	50	94.6	94.6429	94.6	100	97.2	50	94.6
Cardiopulmonary failure	99.4048	99.4	100	99.7	50	99.4	99.4048	99.4	100	99.7	50	99.4
Cardio-respiratory arrest	90.4545	90.9	99.5	95	45.3	89.7	97.0238	97	100	98.5	50	97
Cardiotoxicity	98.2143	98.2	100	99.1	50	98.2	98.2143	98.2	100	99.1	50	98.2
Cardiovascular disorder	91.0714	91.1	100	95.3	50	91.1	91.0714	91.1	100	95.3	50	91.1
Conduction disorder	98.8095	98.8	100	99.4	50	98.8	98.8095	98.8	100	99.4	50	98.8
Cor pulmonale	99.4048	99.4	100	99.7	50.3	99.4	99.4048	99.4	100	99.7	50	99.4
Decompensation cardiac	99.4048	99.4	100	99.7	50	99.4	99.4048	99.4	100	99.7	50	99.4
Heart malformation	99.4048	99.4	100	99.7	50	99.4	99.4048	99.4	100	99.7	50	99.4
Heart rate irregular	98.8095	98.8	100	99.4	50.3	98.8	98.8095	98.8	100	99.4	50	99.8
Heartburn	95.2381	95.2	100	97.6	50	95.2	95.2381	95.2	100	97.6	50	95.2
Left ventricular failure	98.8095	98.8	100	99.4	50	98.8	98.8095	98.8	100	99.4	50	98.8
Myocardial ischaemia	92.2619	92.3	100	96	50	92.3	92.2619	92.3	100	96	50	92.3
Shock	86.9048	86.9	100	93	50	86.9	86.9048	86.9	100	93	50	86.9
Tachycardia	64.88	0.95	1	0.79	0.5	64.9	64.88	0.65	1	0.79	0.5	64.9
	93.6499	85.6394	88.9667	87.23	44.3944	93.6333	93.8488	85.8033	89	87.3356	44.5006	93.8528

## Sheet: Bio+Chem
Cardiac ADRs	RF						SMO
	Accuracy	Precision	Recall	F-score	AUC	PRC	Accuracy	Precision	Recall	F-score	AUC	PRC
AB first degree	98.21	98.2	100	99.1	85.2	99.5	98.21	98.2	100	99.1	50	98.2
AB second degree	98.8095	98.8	100	99.4	21.8	97.8	98.8095	98.8	100	99.4	50	98.8
Arrythmia	74.4	0.75	0.98	0.85	0.52	76.1	72.61	0.74	0.97	0.84	0.52	74.4
Atrioventricular block	94.0476	95.2	98.8	96.9	61.8	96.8	95.2381	95.2	100	97.6	50	95.2
Atrioventricular block complete	98.2143	98.2	100	99.1	56.2	98.6	98.2143	98.2	100	99.1	50	98.2
Block heart	94.0476	95.8	98.1	96.9	70.5	97.9	95.8333	95.8	100	97.9	50	95.8
Bradycardia	78.57	0.79	0.99	0.88	0.56	82.9	79.76	0.8	0.99	0.89	0.52	79.2
Cardiac arrest	85.7143	86.5	98.6	92.2	22.2	87.4	85.119	85.1	100	92	50	85.1
Cardiac death	99.4048	99.4	100	99.7	50.6	99.5	99.4048	99.4	100	99.7	50	99.4
Cardiac disorder	70.23	0.74	0.93	0.82	0.58	78.8	73.8	0.74	0.99	0.85	0.53	73.2
Cardiac failure	82.7381	86.8	94.5	90.5	49.4	86.4	86.9048	86.9	100	93	50	86.9
Cardiac failure acute	99.4048	99.4	100	99.7	37.7	99.5	99.4048	99.4	100	99.7	50	99.4
Cardiac failure congestive	83.3333	89.6	92	90.8	58.2	91.7	89.2857	89.3	100	94.3	50	89.3
Cardiac fibrillation	98.2143	98.2	100	99.1	46.6	98.5	98.2143	98.2	100	99.1	50	98.2
Cardiac flutter	99.4048	99.4	100	99.7	99.7	100	99.4048	99.4	100	99.7	50	99.4
Cardiac murmur	99.4048	99.4	100	99.7	42.5	99.6	99.4048	99.4	100	99.7	50	99.4
Cardiac output decreased	98.2143	98.2	100	99.1	35.8	98	98.2143	98.2	100	99.1	50	98.2
Cardiac tamponade	99.4048	99.4	100	99.7	88	99.9	99.4048	99.4	100	99.7	50	99.4
Cardiac valve disease	98.8095	98.8	100	99.4	45.6	98.3	98.8095	98.8	100	99.4	50	98.8
Cardiogenic shock	99.4048	99.4	100	99.7	8.1	98.6	99.4048	99.4	100	99.7	50	99.4
Cardiomegaly	97.619	97.6	100	98.8	49.5	97.2	97.619	97.6	100	98.8	50	97.6
Cardiomyopathy	94.6429	95.2	99.4	97.2	66.2	96.7	94.6429	94.6	100	97.2	50	94.6
Cardiopulmonary failure	99.4048	99.4	100	99.7	67.7	99.6	99.4048	99.4	100	99.7	50	99.4
Cardio-respiratory arrest	97.0238	97	100	98.5	64.8	97.8	97.0238	97	100	98.5	50	97
Cardiotoxicity	97.0238	98.2	98.8	98.5	90.1	99.7	98.2143	98.2	100	99.1	50	98.2
Cardiovascular disorder	90.4762	91	99.3	95	50.4	92.5	91.0714	91.1	100	95.3	50	91.1
Conduction disorder	98.8095	98.8	100	99.4	82.7	99.6	98.8095	98.8	100	99.4	50	98.8
Cor pulmonale	99.4048	99.4	100	99.7	43.7	99.3	99.4048	99.4	100	99.7	50	99.4
Decompensation cardiac	99.4048	99.4	100	99.7	35.3	99.3	99.4048	99.4	100	99.7	50	99.4
Heart malformation	99.4048	99.4	100	99.7	25.7	99.1	99.4048	99.4	100	99.7	50	99.4
Heart rate irregular	98.8095	98.8	100	99.4	59.8	99.2	98.8095	98.8	100	99.4	50	99.8
Heartburn	89.2857	94.9	93.8	94.3	51	95	95.2381	95.2	100	97.6	50	95.2
Left ventricular failure	98.8095	98.8	100	99.4	14.8	97.7	98.8095	98.8	100	99.4	50	98.8
Myocardial ischaemia	91.6667	92.7	98.7	95.6	48.4	92.4	92.2619	92.3	100	96	50	92.3
Shock	83.3333	86.9	95.2	90.8	53.5	89	86.9048	86.9	100	93	50	86.9
Tachycardia	65.47	0.67	0.93	0.78	0.64	75.8	61.3	0.65	0.87	0.75	0.62	64.9
	93.0714	85.8653	88.0842	86.9369	46.8278	94.8806	93.716	85.8036	88.995	87.3342	44.5053	93.8528
						94.8806

## Sheet: Bio+Pheno
Cardiac ADRs	RF						SMO
	Accuracy	Precision	Recall	F-score	AUC	PRC	Accuracy	Precision	Recall	F-score	AUC	PRC
AB first degree	98.21	98.2	100	99.1	55.5	98.4	98.211	98.2	100	99.1	50	98.2
AB second degree	98.8095	98.8	100	99.4	52.7	98.9	98.8095	98.8	100	99.4	50	98.8
Arrythmia	75	0.75	1	0.86	0.52	74.7	74.4	0.75	0.99	0.85	0.54	74.4
Atrioventricular block	94.6429	95.2	99.4	97.2	52.5	95.5	95.2381	95.2	100	97.6	50	95.2
Atrioventricular block complete	98.2143	98.2	100	99.1	53.6	98.3	98.2143	98.2	100	99.1	50	98.2
Block heart	94.6429	95.8	98.8	97.2	46.4	96	95.8333	95.8	100	97.9	50	95.8
Bradycardia	79.16	0.8	0.99	0.88	0.53	80.9	79.16	0.8	0.99	0.88	0.49	79.2
Cardiac arrest	85.119	86	98.6	91.9	55.5	86.5	85.119	85.1	100	92	50	85.1
Cardiac death	99.4048	99.4	100	99.7	52.1	99.4	99.4048	99.4	100	99.7	50	99.4
Cardiac disorder	74.4	0.74	1	0.85	0.52	73.4	73.8	0.74	0.99	0.85	0.53	73.2
Cardiac failure	85.7143	87.2	97.9	92.3	49.8	86.8	86.9048	86.9	100	93	50	86.9
Cardiac failure acute	99.4048	99.4	100	99.7	52.4	99.4	99.4048	99.4	100	99.7	50	99.4
Cardiac failure congestive	89.881	90.3	99.3	94.6	55.5	90.6	89.2857	89.3	100	94.3	50	89.3
Cardiac fibrillation	98.2143	98.2	100	99.1	54.8	98.4	98.2143	98.2	100	99.1	50	98.2
Cardiac flutter	99.4048	99.4	100	99.7	53.6	99.4	99.4048	99.4	100	99.7	50	99.4
Cardiac murmur	99.4048	99.4	100	99.7	53.9	99.5	99.4048	99.4	100	99.7	50	99.4
Cardiac output decreased	98.2143	98.2	100	99.1	54.5	98.4	98.2143	98.2	100	99.1	50	98.2
Cardiac tamponade	99.4048	99.4	100	99.7	55.7	99.5	99.4048	99.4	100	99.7	50	99.4
Cardiac valve disease	98.8095	98.8	100	99.4	47.6	98.5	98.8095	98.8	100	99.4	50	98.8
Cardiogenic shock	99.4048	99.4	100	99.7	2.7	98.6	99.1098	99.1	100	99.6	50	99.1
Cardiomegaly	97.619	97.6	100	98.8	42.2	96.9	97.619	97.6	100	98.8	50	97.6
Cardiomyopathy	94.6429	94.6	100	97.2	48.2	94.9	94.6429	94.6	100	97.2	50	94.6
Cardiopulmonary failure	96.7742	96.8	100	98.4	15	93.3	99.4048	99.4	100	99.7	50	99.4
Cardio-respiratory arrest	96.4286	97	99.4	98.2	44.2	97.1	97.0238	97	100	98.5	50	97
Cardiotoxicity	98.2143	98.2	100	99.1	53.9	98.4	98.2143	98.2	100	99.1	50	98.2
Cardiovascular disorder	91.0714	91.1	100	95.3	49.7	91.4	91.0714	91.1	100	95.3	50	91.1
Conduction disorder	98.8095	98.8	100	99.4	53.9	98.9	98.8095	98.8	100	99.4	50	98.8
Cor pulmonale	99.4048	99.4	100	99.7	53.6	99.3	99.4048	99.4	100	99.7	50	99.4
Decompensation cardiac	99.4048	99.4	100	99.7	54.8	99.5	99.4048	99.4	100	99.7	50	99.4
Heart malformation	99.4048	99.4	100	99.7	53.3	99.4	99.4048	99.4	100	99.7	50	99.4
Heart rate irregular	98.8095	98.8	100	99.4	55.1	98.9	98.8095	98.8	100	99.4	50	99.8
Heartburn	95.2381	95.2	100	97.6	32.1	93.7	95.2381	95.2	100	97.6	50	95.2
Left ventricular failure	98.8095	98.8	100	99.4	53.9	98.9	98.8095	98.8	100	99.4	50	98.8
Myocardial ischaemia	91.0714	92.2	98.7	95.3	51.3	92.5	92.2619	92.3	100	96	50	92.3
Shock	80.9524	86.5	92.5	89.4	52.7	87.7	86.9048	86.9	100	93	50	86.9
Tachycardia	64.28	0.65	0.98	0.78	0.52	67.4	64.28	0.65	0.98	0.78	0.52	64.9
	93.511	85.7789	88.5714	87.1269	43.4664	93.8694	93.8237	85.7956	88.9986	87.3322	44.5022	93.8444

## Sheet: Chem+Pheno
Cardiac ADRs	RF						SMO
	Accuracy	Precision	Recall	F-score	AUC	PRC	Accuracy	Precision	Recall	F-score	AUC	PRC
AB first degree	98.21	98.2	100	99.1	86.4	99.6	98.21	98.2	100	99.1	50	98.2
AB second degree	98.8095	98.8	100	99.4	22.9	98.2	98.8095	98.8	100	99.4	50	98.8
Arrythmia	73.21	0.74	0.98	0.85	0.53	76.3	72.61	0.74	0.98	0.84	0.57	74.4
Atrioventricular block	94.6429	95.2	99.4	97.2	58	96.6	95.2381	95.2	100	97.6	50	95.2
Atrioventricular block complete	98.2143	98.2	100	99.1	50	98.3	98.2143	98.2	100	99.1	50	98.2
Block heart	95.8333	95.8	100	97.9	69.2	97.6	95.8333	95.8	100	97.9	50	95.8
Bradycardia	79.16	0.8	0.99	0.88	0.57	82.7	80.35	0.8	1	0.89	0.55	79.2
Cardiac arrest	85.119	85.5	93.3	91.9	58.4	88.5	85.119	85.1	100	92	50	85.1
Cardiac death	99.4048	99.4	100	99.7	75.1	99.7	99.4048	99.4	100	99.7	50	99.4
Cardiac disorder	73.8	0.74	0.99	0.85	0.58	78.8	73.8	0.74	1	0.85	0.45	73.2
Cardiac failure	84.5238	86.6	97.3	91.6	43.4	85.9	86.9048	86.9	100	93	50	86.9
Cardiac failure acute	99.4048	99.4	100	99.7	37.7	99.5	99.4048	99.4	100	99.7	50	99.4
Cardiac failure congestive	86.9048	89	97.3	93	53.3	90.7	89.2857	89.3	100	94.3	50	89.3
Cardiac fibrillation	98.2143	98.2	100	99.1	35.5	98.1	98.2143	98.2	100	99.1	50	98.2
Cardiac flutter	99.4048	99.4	100	99.7	99.7	100	99.4048	99.4	100	99.7	50	99.4
Cardiac murmur	99.4048	99.4	100	99.7	44.9	99.7	99.4048	99.4	100	99.7	50	99.4
Cardiac output decreased	98.2143	98.2	100	99.1	33.9	97.5	98.2143	98.2	100	99.1	50	98.2
Cardiac tamponade	99.4048	99.4	100	99.7	21	99	99.4048	99.4	100	99.7	50	99.4
Cardiac valve disease	98.8095	98.8	100	99.4	44.4	98.4	98.8095	98.8	100	99.4	50	98.8
Cardiogenic shock	99.4048	99.4	100	99.7	9.9	98.7	99.4048	99.4	100	99.7	50	99.4
Cardiomegaly	97.619	97.6	100	97.6	35.8	97.2	97.619	97.6	100	98.8	50	97.6
Cardiomyopathy	93.4524	95.1	98.1	96.6	61.4	96.2	94.6429	94.6	100	97.2	50	94.6
Cardiopulmonary failure	99.7033	99.7	100	99.9	23.1	99.5	99.4048	99.4	100	99.7	50	99.4
Cardio-respiratory arrest	97.0238	97	100	98.5	63.7	97.7	97.0238	97	100	98.5	50	97
Cardiotoxicity	97.0238	98.2	98.8	98.5	87.4	99.7	98.2143	98.2	100	99.1	50	98.2
Cardiovascular disorder	91.0714	91.1	100	95.3	49.9	92.2	91.0714	91.1	100	95.3	50	91.1
Conduction disorder	98.8095	98.8	100	99.4	83.6	99.6	98.8095	98.8	100	99.4	50	98.8
Cor pulmonale	99.4048	99.4	100	99.7	27.8	99.1	99.4048	99.4	100	99.7	50	99.4
Decompensation cardiac	99.4048	99.4	100	99.7	35	99.2	99.4048	99.4	100	99.7	50	99.4
Heart malformation	99.4048	99.4	100	99.7	22.5	99	99.4048	99.4	100	99.7	50	99.4
Heart rate irregular	98.8095	98.8	100	99.4	57.5	99.2	98.8095	98.8	100	99.4	50	99.8
Heartburn	89.881	95	94.4	94.7	57.7	95.4	95.2381	95.2	100	97.6	50	95.2
Left ventricular failure	98.8095	98.8	100	99.4	75.9	99.5	98.8095	98.8	100	99.4	50	98.8
Myocardial ischaemia	91.6667	92.7	98.7	95.6	49.6	92.5	92.2619	92.3	100	96	50	92.3
Shock	85.119	86.7	97.9	92	53.5	88.7	86.9048	86.9	100	93	50	86.9
Tachycardia	66.07	0.67	0.93	0.78	0.63	74.9	64.88	0.66	0.94	0.78	0.6	65.9
	93.4269	85.8208	88.3081	87.0656	45.2892	94.8167	93.8318	85.8039	88.9978	87.335	44.5047	93.8806

## Sheet: Bio+Chem+Pheno
Cardiac ADRs	RF						SMO
	Accuracy	Precision	Recall	F-score	AUC	PRC	Accuracy	Precision	Recall	F-score	AUC	PRC
AB first degree	98.2143	98.2	100	99.1	87.4	99.6	98.21	98.2	100	99.1	50	98.2
AB second degree	98.8095	98.8	100	99.4	26.7	98.4	98.8095	98.8	100	99.4	50	98.8
Arrythmia	74.4	0.75	0.98	0.85	0.54	76.2	72.61	0.74	0.97	0.84	0.54	74.4
Atrioventricular block	94.0476	95.2	98.8	96.9	61.2	96.7	95.2381	95.2	100	97.6	50	95.2
Atrioventricular block complete	96.7742	96.8	100	98.4	28.8	94.4	98.2143	98.2	100	99.1	50	98.2
Block heart	94.6429	95.8	98.8	97.2	70.1	97.8	94.6429	95.8	100	97.9	50	95.8
Bradycardia	78.57	0.79	0.99	0.88	0.58	83.1	79.76	0.8	0.99	0.89	0.57	79.2
Cardiac arrest	85.7143	86.5	98.6	92.2	60.5	87.9	85.119	85.1	100	92	50	85.1
Cardiac death	99.4048	99.4	100	99.7	76.3	99.7	99.4048	99.4	100	99.7	50	99.4
Cardiac disorder	70.83	0.74	0.94	0.82	0.58	78.8	73.8	0.74	0.99	0.85	0.54	73.2
Cardiac failure	82.1429	86.7	93.8	90.1	51.9	86.8	86.9048	86.9	100	93	50	86.9
Cardiac failure acute	99.4048	99.4	100	99.7	38.3	99.5	99.4048	99.4	100	99.7	50	99.4
Cardiac failure congestive	83.3333	89.6	92	90.8	57.9	91.7	89.2857	89.3	100	94.3	50	89.3
Cardiac fibrillation	98.2143	98.2	100	99.1	65.2	99.1	98.2143	98.2	100	99.1	50	98.2
Cardiac flutter	99.4048	99.4	100	99.7	99.7	100	96.7742	96.8	100	98.4	50	96.8
Cardiac murmur	99.4048	99.4	100	99.7	43.1	99.6	99.4048	99.4	100	99.7	50	99.4
Cardiac output decreased	98.2143	98.2	100	99.1	38.8	98.1	98.2143	98.2	100	99.1	50	98.2
Cardiac tamponade	99.4048	99.4	100	99.7	49.7	99.4	99.4048	99.4	100	99.7	50	99.4
Cardiac valve disease	98.8095	98.8	100	99.4	55.4	98.9	98.8095	98.8	100	99.4	45.6	98.3
Cardiogenic shock	99.4048	99.4	100	99.7	7.5	98.6	99.4048	99.4	100	99.7	50	99.4
Cardiomegaly	96.9697	97	100	98.5	41.1	96	96.9697	97	100	98.5	50	97
Cardiomyopathy	94.6429	95.2	99.4	97.2	65.7	96.6	94.6429	94.6	100	97.2	50	94.6
Cardiopulmonary failure	99.4048	99.4	100	99.7	67.7	99.6	99.4048	99.4	100	99.7	50	99.4
Cardio-respiratory arrest	97.0238	97	100	98.5	64.5	97.8	97.0238	97	100	98.5	50	97
Cardiotoxicity	97.0238	98.2	98.8	98.5	90.1	99.7	98.2143	98.2	100	99.1	50	98.2
Cardiovascular disorder	90.4762	91	99.3	95	50.8	92.5	91.0714	91.1	100	95.3	50	91.1
Conduction disorder	98.8095	98.8	100	99.4	83	99.6	98.8095	98.8	100	99.4	50	98.8
Cor pulmonale	99.4048	99.4	100	99.7	43.1	99.3	99.4048	99.4	100	99.7	50	99.4
Decompensation cardiac	99.4048	99.4	100	99.7	37.1	99.2	99.4048	99.4	100	99.7	50	99.4
Heart malformation	99.4048	99.4	100	99.7	22.5	99	99.4048	99.4	100	99.7	50	99.4
Heart rate irregular	98.8095	98.8	100	99.4	50	98.8	98.8095	98.8	100	99.4	50	99.8
Heartburn	90.4762	95	95	95	42.9	94.2	95.2381	95.2	100	97.6	50	95.2
Left ventricular failure	98.8095	98.8	100	99.4	14.2	97.6	98.8095	98.8	100	99.4	50	98.8
Myocardial ischaemia	91.0714	92.7	98.1	95.3	58.8	94.1	92.2619	92.3	100	96	50	92.3
Shock	83.3333	86.9	95.2	90.8	54	89	86.9048	86.9	100	93	50	86.9
Tachycardia	66.07	0.67	0.93	0.78	0.65	75.7	61.9	0.65	0.88	0.75	0.6	64.9
	93.0634	85.8097	88.1011	86.9175	47.3986	94.8056	93.6085	85.7147	88.9953	87.2897	44.3847	93.8222
