# Supplementary material for: Computational models for the prediction of adverse cardiovascular drug reactions
Source: J Transl Med. 2019 May 22;17:171. doi: 10.1186/s12967-019-1918-z (PMC6530172; doi:10.1186/s12967-019-1918-z)
Supplement: Supplementary file 5 — Additional file 5. Provide the performance measures for the RF and SVM models for each cardiovascular ADR using eighty features biological, chemical, phenotypic features and their two and three level combinations on non-redundant testing dataset. [file 12967_2019_1918_MOESM5_ESM.xlsx]

## Sheet: Bio
Cardiac ADRs	RF						SMO
	Accuracy	Precision	Recall	F-score	AUC	PRC	Accuracy	Precision	Recall	F-score	AUC	PRC
AB first degree	98.21	98.2	100	99.1	52	98.5	98.21	98.2	100	99.1	50	98.2
AB second degree	99.2857	99.3	100	99.6	55.7	99.3	74.6429	74.6	100	85.5	50	74.6
Arrythmia	75	74.9	100	85.7	48.3	73.4	74.6429	74.6	100	85.5	50	74.6
Atrioventricular block	95	95	100	97.4	47.6	95	95	95	100	97.4	50	95
Atrioventricular block complete	98.2206	98.2	100	99.1	50	98.2	95	95	100	97.4	47.6	94.9
Block heart	95.7143	95.7	100	97.8	47.1	95.8	95.7143	95.7	100	97.8	50	95.7
Bradycardia	78.5714	79.1	99.1	88	54.6	81.7	93.5714	96.6	96.6	96.6	73.1	97.8
Cardiac arrest	85.3571	86.1	98.7	92	63.8	89.1	84.6429	85.5	98.7	91.7	50.6	85.5
Cardiac death	99.6429	99.6	100	99.8	50	99.6	99.6429	99.6	100	99.8	50	99.6
Cardiac disorder	72.8571	74.5	95.6	83.8	56.3	76.6	73.2143	73.2	100	84.5	50	73.2
Cardiac failure	85.7143	86.9	98.4	92.3	58.4	89.2	86.7857	86.8	100	92.9	50	86.8
Cardiac failure acute	99.6441	99.6	100	99.8	16	99.3	99.6441	99.6	100	99.8	50	99.6
Cardiac failure congestive	89.2857	89.9	99.2	94.3	62.6	92.3	89.2857	89.3	100	94.3	50	89.3
Cardiac fibrillation	98.2143	98.2	100	99.1	55.9	88.7	98.2143	98.2	100	99.1	50	98.2
Cardiac flutter	99.2857	99.3	99.6	100	47.4	99.5	99.2857	99.3	100	99.6	50	99.3
Cardiac murmur	98.2143	98.2	100	99.1	55.1	98.2	98.2206	98.2	100	99.1	50	98.2
Cardiac output decreased	99.2857	99.3	100	99.6	40.1	99	99.2857	99.3	100	99.6	50	99.3
Cardiac tamponade	99.2857	99.3	100	99.6	72.5	99.6	99.2857	99.3	100	99.6	50	99.3
Cardiac valve disease	98.9286	98.9	100	99.5	40.1	98.9	98.9286	98.9	100	99.5	50	98.9
Cardiogenic shock	99.2857	99.3	100	99.6	8.4	98.5	99.2857	99.3	100	99.6	50	99.3
Cardiomegaly	97.8571	97.9	100	98.9	44.3	98.1	97.8571	97.9	100	98.9	50	97.9
Cardiomyopathy	97.8571	97.9	100	98.9	44.3	98.1	97.8571	97.9	100	98.9	50	97.9
Cardiopulmonary failure	99.6429	99.6	100	99.8	12.4	99.3	99.6429	99.6	100	99.8	50	99.6
Cardio-respiratory arrest	96.7857	97.1	99.6	98.4	55.4	97.2	97.1429	97.1	100	98.6	50	97.1
Cardiotoxicity	98.5714	98.6	100	99.3	61.7	98.8	98.5714	98.6	100	99.3	50	98.6
Cardiovascular disorder	90.7143	91	99.6	95.1	49.2	90.5	91.0714	91.1	100	95.3	50	91.1
Conduction disorder	98.9286	98.9	100	99.5	54.2	99.2	98.9286	98.9	100	99.5	50	98.9
Cor pulmonale	99.6429	99.6	100	99.8	26.3	99.7	99.6429	99.6	100	99.8	50	99.6
Decompensation cardiac	99.2857	99.3	100	99.6	49.8	99	99.2857	99.3	100	99.6	50	99.3
Heart malformation	99.6429	99.6	100	99.8	48.2	99.6	99.6429	99.6	100	99.8	50	99.6
Heart rate irregular	97.8571	98.6	99.3	98.9	32.3	98	98.5714	98.6	100	99.3	50	98.6
Heartburn	95	95.3	99.6	97.4	55.6	95.7	95.3571	95.4	100	97.6	50	95.4
Left ventricular failure	98.9286	99.3	99.6	99.5	49.3	99.3	99.2857	99.3	100	99.6	50	99.3
Myocardial ischaemia	91.4286	92.1	99.2	95.5	61.8	94.3	92.1429	92.1	100	95.9	50	92.1
Shock	86.7857	87.6	98.8	92.8	52.7	87.7	86.7857	86.8	100	92.9	50	86.8
Tachycardia	61.4286	67.3	79.1	72.7	54.9	68.1	65	65	100	78.8	50	65
	93.76	94.1444	99.0389	96.4194	48.175	94.25	93.5914	93.6944	99.8694	96.4444	50.5917	93.725

## Sheet: Chem
Cardiac ADRs	RF						SMO
	Accuracy	Precision	Recall	F-score	AUC	PRC	Accuracy	Precision	Recall	F-score	AUC	PRC
AB first degree	98.21	98.2	100	99.1	60.8	98.8	98.21	98.2	100	99.1	50	98.2
AB second degree	99.2857	99.3	100	99.6	35.3	99.1	99.2857	99.3	100	99.6	50	99.2857
Arrythmia	73.2143	77.7	90	83.4	65.7	84.8	74.6429	74.6	100	85.5	50	74.6
Atrioventricular block	73.2143	77.7	90	83.4	65.7	84.8	95.0178	95	100	97.4	50	95
Atrioventricular block complete	98.5714	98.6	100	99.3	50	98.6	98.5714	98.6	100	99.3	50	98.6
Block heart	95.3571	96.4	98.9	97.6	66.2	97.1	95.7143	95.7	100	97.8	50	95.7
Bradycardia	79.2857	81.7	95	87.9	68.6	87.9	78.9286	78.9	100	88.2	50	78.9
Cardiac arrest	84.2857	86.5	96.7	91.3	65.5	91	85.3571	85.4	100	92.1	50	85.4
Cardiac death	99.6429	99.6	100	99.8	40.9	99.6	99.6429	99.6	100	99.8	50	99.6
Cardiac disorder	72.5	75.6	92.2	83.1	61.9	80.3	73.2143	73.2	100	84.5	50	73.2
Cardiac failure	84.6975	86.8	97.1	91.7	56.5	89.5	86.7857	86.7	100	92.9	50	86.7
Cardiac failure acute	99.6429	99.6	100	99.8	44.1	99.6	99.6441	99.6	100	99.8	50	99.6
Cardiac failure congestive	88.5714	89.8	98.4	93.9	67.8	93.8	88.968	89	100	94.2	50	89
Cardiac fibrillation	97.8571	98.2	99.6	98.9	47.9	98.3	98.2206	98.2	100	99.1	50	98.2
Cardiac flutter	99.2857	99.3	100	99.6	37.1	99.1	99.1103	91.1	100	99.6	50	99.1
Cardiac murmur	98.0427	98.2	99.8	99	54.6	98.6	98.2206	98.2	100	99.1	50	98.2
Cardiac output decreased	99.6441	99.6	100	99.8	70.5	99.6	99.2883	99.3	100	99.6	50	99.3
Cardiac tamponade	99.2857	99.3	100	99.6	39.2	99.1	99.2857	99.3	100	99.6	50	99.3
Cardiac valve disease	98.9286	98.9	100	99.5	71.2	99.4	98.9286	98.8	100	99.4	50	98.8
Cardiogenic shock	99.2857	99.3	100	99.6	37.6	99.1	99.2857	99.3	100	99.6	50	99.3
Cardiomegaly	97.5	97.8	99.6	98.7	37.4	97.2	97.8571	97.9	100	98.9	50	97.9
Cardiomyopathy	97.5	97.8	99.6	98.7	37.4	97.2	97.8571	97.9	100	98.9	50	97.9
Cardiopulmonary failure	99.6429	99.6	100	99.8	43.2	99.6	99.6429	99.6	100	99.8	50	99.6
Cardio-respiratory arrest	96.4286	97.1	99.3	98.2	63.3	97.9	97.1429	97.1	100	98.6	50	97.1
Cardiotoxicity	98.9286	98.9	100	99.5	95.1	99.9	98.5714	98.6	100	99.3	50	98.6
Cardiovascular disorder	91.0714	91.4	99.6	95.3	57.3	93.8	91.0714	91.1	100	95.3	50	91.1
Conduction disorder	98.5714	98.9	99.6	99.3	59.1	99.1	98.9286	98.9	100	99.5	50	98.9
Cor pulmonale	99.6429	99.6	100	99.8	39.8	99.6	99.6429	99.6	100	99.8	50	99.6
Decompensation cardiac	99.2857	99.3	100	99.6	41.5	99.2	99.2857	99.3	100	99.6	50	99.3
Heart malformation	99.6429	99.6	100	99.8	42.1	99.6	99.6429	99.6	100	99.8	50	99.6
Heart rate irregular	97.8571	98.6	99.3	98.9	48.1	98.4	98.5714	98.6	100	99.3	50	98.6
Heartburn	94.2857	95.3	98.9	97.1	47.4	94.4	95.3571	95.4	100	97.6	50	95.4
Left ventricular failure	99.2857	99.3	100	99.6	53.4	99.4	99.2857	99.3	100	99.6	50	99.3
Myocardial ischaemia	90.3571	92.3	97.7	94.9	60	93.3	92.1429	92.1	100	95.9	50	92.1
Shock	85.3571	86.9	97.9	92.1	53.4	88.2	86.7857	86.8	100	92.9	50	86.8
Tachycardia	65	70.4	79.7	74.7	61.9	74.1	65	65	100	78.8	50	65
	93.0324	93.975	98.025	95.8861	54.0972	95.25	93.9752	93.7444	100	96.6611	50	93.9663

## Sheet: Pheno
Cardiac ADRs	RF						SMO
	Accuracy	Precision	Recall	F-score	AUC	PRC	Accuracy	Precision	Recall	F-score	AUC	PRC
AB first degree	98.21	98.2	100	99.1	76.8	99.4	98.21	98.2	100	99.1	50	98.2
AB second degree	99.2857	99.3	100	99.6	80.8	99.8	98.9324	98.9	100	99.5	50	98.9
Arrythmia	79.2857	80.6	95.2	87.3	74.1	86.8	74.6429	74.6	100	85.5	50	74.6
Atrioventricular block	94.6429	95	99.6	97.2	58.9	96.1	95.0178	95	100	97.4	50	95
Atrioventricular block complete	98.2206	98.2	100	99.1	72.5	99.2	97.1429	99.3	97.8	98.5	73.9	99.2
Block heart	95.3571	95.7	99.6	97.6	52.9	96	96.0714	96.4	99.6	98	58.1	96.4
Bradycardia	98.9286	99.5	99.1	99.3	99.6	99.9	91.4286	91.9	97.7	94.7	82.8	91.6
Cardiac arrest	86.0714	87.3	97.9	92.3	67.2	90.8	81.7857	86.7	92.9	89.7	55	86.6
Cardiac death	99.4662	99.5	100	99.7	82.8	99.9	99.6429	99.6	100	99.8	50	99.6
Cardiac disorder	76.4286	78.8	92.7	85.2	73.7	85.1	73.2143	73.2	100	84.5	50	73.2
Cardiac failure	87.1429	88.5	97.9	93	71.8	93.3	86.7857	86.7	100	92.9	50	86.7
Cardiac failure acute	99.6429	99.6	100	99.8	97.3	99.5	99.6441	99.6	100	99.8	50	99.6
Cardiac failure congestive	88.5714	90.4	97.6	93.8	64.6	92.8	88.968	89	100	94.2	50	89
Cardiac fibrillation	98.2143	98.2	100	99.1	74.6	99.3	98.2206	98.2	100	99.1	50	98.2
Cardiac flutter	99.2857	99.3	100	99.6	62.1	99.4	99.1103	91.1	100	99.6	50	99.1
Cardiac murmur	98.2143	98.2	100	99.1	74.6	99.3	98.2206	98.2	100	99.1	50	98.2
Cardiac output decreased	99.2857	99.3	100	99.6	56.3	99.4	99.2857	99.3	100	99.6	50	99.3
Cardiac tamponade	99.2857	99.3	100	99.6	80.8	99.8	99.2857	99.3	100	99.6	50	99.3
Cardiac valve disease	98.9286	98.9	100	99.5	84.5	99.8	98.9286	98.9	100	99.5	50	98.9
Cardiogenic shock	99.2857	99.3	100	99.6	62.1	99.4	99.2857	99.3	100	99.6	50	99.3
Cardiomegaly	97.8571	97.9	100	98.9	77.6	99.3	97.8571	97.9	100	98.9	50	97.9
Cardiomyopathy	97.8571	97.9	100	98.9	77.6	99.3	97.8571	97.9	100	98.9	50	97.9
Cardiopulmonary failure	99.6429	99.6	100	99.8	36.7	99.5	99.6429	99.6	100	99.8	50	99.6
Cardio-respiratory arrest	97.1429	97.1	100	98.6	60.1	98	97.1429	97.1	100	98.6	50	97.1
Cardiotoxicity	98.5714	98.6	100	99.3	80.5	99.6	98.5714	98.6	100	99.3	50	98.6
Cardiovascular disorder	89.6429	91.9	97.3	94.5	66.4	94.5	91.0714	91.1	100	95.3	50	91.1
Conduction disorder	98.9286	98.9	100	99.5	84.5	99.8	98.9286	98.9	100	99.5	50	98.9
Cor pulmonale	99.6429	99.6	100	99.8	36	99.5	99.6429	99.6	100	99.8	50	99.6
Decompensation cardiac	99.2857	99.3	100	99.6	56.3	99.4	99.2857	99.3	100	99.6	50	99.3
Heart malformation	99.6429	99.6	100	99.8	30.1	99.5	99.6429	99.6	100	99.8	50	99.6
Heart rate irregular	98.5714	98.6	100	99.3	69.3	99.4	98.5714	98.6	100	99.3	50	98.6
Heartburn	95	95.3	99.6	97.4	55.8	95.9	95.3571	95.4	100	97.6	50	95.4
Left ventricular failure	99.2857	99.3	100	99.6	80.8	99.8	99.2857	99.3	100	99.6	50	99.3
Myocardial ischaemia	91.7857	92.4	99.2	95.7	59.4	94.4	92.1429	92.1	100	95.9	50	92.1
Shock	87.1429	88.5	97.9	93	76.3	94.8	86.7857	86.8	100	92.9	50	86.8
Tachycardia	70.7143	72.3	89	79.8	70.6	77.8	66.7857	66.7	97.8	79.3	53.5	66.6
	94.8463	95.275	98.9611	97.0167	69.0556	96.8194	94.2332	94.2194	99.6056	96.7722	52.0361	94.425

## Sheet: Bio+Chem
Cardiac ADRs	RF						SMO
	Accuracy	Precision	Recall	F-score	AUC	PRC	Accuracy	Precision	Recall	F-score	AUC	PRC
AB first degree	98.21	98.2	100	99.1	47.1	98.2	98.21	98.2	100	99.1	50	98.2
AB second degree	99.2857	99.3	100	99.6	40.6	99.1	98.9324	98.9	100	99.5	50	98.9
Arrythmia	74.2857	77.5	92.3	84.3	63.3	83.2	74.6429	74.6	100	85.5	50	74.6
Atrioventricular block	95	95	100	97.4	69.5	95	95	95	100	97.4	50	95
Atrioventricular block complete	98.5714	98.6	100	99.3	56.3	98.9	98.2206	98.2	100	99.1	50	98.2
Block heart	96.4413	96.6	99.8	98.2	86.9	99.1	95.7143	95.7	100	97.8	50	95.7
Bradycardia	79.6429	81.1	96.8	88.2	67.9	87.5	77.5	78.8	97.7	87.3	49.7	78.8
Cardiac arrest	84.6429	86.6	97.1	91.5	69.2	91.9	85.3571	85.4	100	92.1	50	85.4
Cardiac death	99.6429	99.6	100	99.8	42.5	99.6	99.6429	99.6	100	99.8	50	99.6
Cardiac disorder	73.5714	75.9	93.7	83.8	64.8	82.1	73.2143	73.2	100	84.5	50	73.2
Cardiac failure	86.7857	87.3	99.2	92.9	63.7	91.3	86.7857	86.8	100	92.9	50	86.8
Cardiac failure acute	99.6441	99.6	100	99.8	44	99.6	99.6441	99.6	100	99.8	50	99.6
Cardiac failure congestive	88.2143	89.2	98.8	93.7	60.4	91.6	89.2857	89.3	100	99.3	50	89.3
Cardiac fibrillation	97.8571	98.2	99.6	98.9	59.1	98.7	98.2143	98.2	100	99.1	50	98.2
Cardiac flutter	99.2857	99.3	100	99.6	33.1	99	99.2857	99.3	100	99.6	50	99.3
Cardiac murmur	98.2143	98.2	100	99.1	63.3	98.9	98.2206	98.2	100	99.1	50	98.2
Cardiac output decreased	98.9286	99.3	99.6	99.5	40.6	99.1	99.2857	99.3	100	99.6	50	99.3
Cardiac tamponade	99.2857	99.3	100	99.6	36	99.1	99.2857	99.3	100	99.6	50	99.3
Cardiac valve disease	98.9286	98.9	100	99.5	73.4	99.4	98.9286	98.9	100	99.5	50	98.9
Cardiogenic shock	99.2857	99.3	100	99.6	34.7	99	99.2857	99.3	100	99.6	50	99.3
Cardiomegaly	97.8571	97.9	100	98.9	61.5	98.5	97.8571	97.9	100	98.9	50	97.9
Cardiomyopathy	97.8571	97.9	100	98.9	61.5	98.5	97.8571	97.9	100	98.9	50	97.9
Cardiopulmonary failure	99.6429	99.6	100	99.8	41.9	99.6	99.6429	99.6	100	99.8	50	99.6
Cardio-respiratory arrest	97.1429	97.1	100	98.6	68.9	98.2	97.1429	97.1	100	98.6	50	97.1
Cardiotoxicity	98.5714	98.6	100	99.3	90.3	99.8	98.5714	98.6	100	99.3	50	98.6
Cardiovascular disorder	91.0714	91.1	100	95.3	63.5	94.5	91.0714	91.1	100	95.3	50	91.1
Conduction disorder	98.2143	98.9	99.3	99.1	57.9	99.1	98.9286	98.9	100	99.5	50	98.9
Cor pulmonale	99.6429	99.6	100	99.8	38.2	99.6	99.6429	99.6	100	99.8	50	99.6
Decompensation cardiac	99.2857	99.3	100	99.6	62.6	99.5	99.2857	99.3	100	99.6	50	99.3
Heart malformation	99.6429	99.6	100	99.8	45.9	99.6	99.6429	99.6	100	99.8	50	99.6
Heart rate irregular	98.5714	98.6	100	99.3	31.5	98	98.5714	98.6	100	99.3	50	98.6
Heartburn	93.9286	95.3	98.5	96.9	52.2	95.6	95.3571	95.4	100	97.6	50	95.4
Left ventricular failure	99.2857	99.3	100	99.6	33.1	99	99.2857	99.3	100	99.6	50	99.3
Myocardial ischaemia	91.0714	92.4	98.4	95.3	58.8	93.2	92.1429	92.1	100	95.9	50	92.1
Shock	85.7143	87.2	97.9	92.2	60.4	90.8	86.7857	86.8	100	92.9	50	86.8
Tachycardia	63.9286	69.4	79.7	74.2	65.5	78.2	65.3571	65.2	100	79	50.5	65.2
	93.8098	94.4111	98.6306	96.3889	55.8361	95.8889	93.9389	93.9667	99.9361	96.7778	50.0056	93.9667

## Sheet: Bio+Pheno
Cardiac ADRs	RF						SMO
	Accuracy	Precision	Recall	F-score	AUC	PRC	Accuracy	Precision	Recall	F-score	AUC	PRC
AB first degree	98.21	98.2	100	99.1	85.1	99.7	98.21	98.2	100	99.1	50	98.2
AB second degree	98.9324	98.9	100	99.5	61	99.2	99.2857	99.3	100	99.6	50	99.2857
Arrythmia	79.2857	80.8	94.7	87.2	80.4	91.4	75.7143	75.5	86	100	52.1	75.5
Atrioventricular block	95	95	100	97.4	49.5	94.2	95	95	100	97.4	50	95
Atrioventricular block complete	98.5714	98.6	100	99.3	80.7	99.6	98.5714	98.6	100	99.3	50	98.6
Block heart	94.2857	95.7	98.5	97.1	50.9	95.9	95.7143	95.7	100	97.8	50	95.7
Bradycardia	81.4286	81.9	98.2	89.3	71.9	87.7	82.8571	96.2	85.4	90.5	55.2	96.1
Cardiac arrest	84.6975	85.4	99	91.7	69.7	91.8	99.6429	99.6	100	99.8	50	99.6
Cardiac death	99.4662	99.5	100	99.7	89.2	99.9	99.6429	99.6	100	99.8	50	99.6
Cardiac disorder	76.7857	77.8	95.6	85.8	73.9	85.2	73.2143	73.2	100	84.5	50	73.2
Cardiac failure	86.7857	88.4	97.5	92.8	78.4	95.2	86.7857	86.8	100	92.9	50	86.8
Cardiac failure acute	99.6441	99.6	100	99.8	40.3	99.6	99.6441	99.6	100	99.8	50	99.6
Cardiac failure congestive	89.2857	89.6	99.6	94.3	66.1	91.6	89.2857	89.3	100	94.3	50	89.3
Cardiac fibrillation	98.2143	98.2	100	99.1	83.2	99.6	98.2206	98.2	100	99.1	50	98.2
Cardiac flutter	99.2857	99.3	100	99.6	89.5	99.9	99.1103	91.1	100	99.6	50	99.1
Cardiac murmur	98.2143	98.2	100	99.1	86.8	99.7	98.2206	98.2	100	99.1	50	98.2
Cardiac output decreased	99.2883	99.3	100	99.6	72.3	99.6	99.2883	99.3	100	99.6	50	99.3
Cardiac tamponade	99.2857	99.3	100	99.6	77.8	99.8	99.2857	99.3	100	99.6	50	99.3
Cardiac valve disease	98.9286	98.9	100	99.5	80.6	99.7	98.9286	98.9	100	99.5	50	98.9
Cardiogenic shock	98.5714	98.6	100	99.3	37.1	98.2	98.5714	98.6	100	99.3	50	98.6
Cardiomegaly	97.8571	97.9	100	98.9	71.9	99.1	97.8571	97.9	100	98.9	50	97.9
Cardiomyopathy	97.8571	97.9	100	98.9	71.9	99.1	97.8571	97.9	100	98.9	50	97.9
Cardiopulmonary failure	99.6429	99.6	100	99.8	97.8	100	99.6429	99.6	100	99.8	50	99.6
Cardio-respiratory arrest	97.1429	97.1	100	98.6	57.7	97.8	97.1429	97.1	100	98.6	50	97.1
Cardiotoxicity	98.5714	98.6	100	99.3	82.8	99.7	98.5714	98.6	100	99.3	50	98.6
Cardiovascular disorder	90.7143	91.3	99.2	95.1	67.3	95	91.0714	91.1	100	95.3	50	91.1
Conduction disorder	98.9286	98.9	100	99.5	85.4	99.7	98.9286	98.9	100	99.5	50	98.9
Cor pulmonale	99.6429	99.6	100	99.8	78.7	99.9	99.6429	99.6	100	99.8	50	99.6
Decompensation cardiac	99.2857	99.3	100	99.6	80.4	99.8	99.2857	99.3	100	99.6	50	99.3
Heart malformation	99.6429	99.6	100	99.8	91.9	100	99.6429	99.6	100	99.8	50	99.6
Heart rate irregular	98.5714	98.6	100	99.3	73.4	99.4	98.5714	98.6	100	99.3	50	98.6
Heartburn	95	95.3	99.6	97.4	51.1	96.2	95.3571	95.4	100	97.6	50	95.4
Left ventricular failure	99.2857	99.3	100	99.6	82.9	99.8	99.2857	99.3	100	99.6	50	99.3
Myocardial ischaemia	92.1429	92.4	99.6	95.9	68.9	96	92.1429	92.1	100	95.9	50	92.1
Shock	86.7857	87.1	99.6	92.9	65.3	91.5	86.7857	86.8	100	92.9	50	86.8
Tachycardia	70	70.9	91.2	79.8	73.5	80.5	67.5	67	98.4	79.7	54.3	67
	94.3122	94.5722	99.2306	96.75	72.925	96.6944	94.5689	94.6944	99.1611	97.3639	50.3222	94.9135

## Sheet: Chem+Pheno
Cardiac ADRs	RF						SMO
	Accuracy	Precision	Recall	F-score	AUC	PRC	Accuracy	Precision	Recall	F-score	AUC	PRC
AB first degree	98.21	98.2	100	99.1	79.5	99.5	98.21	98.2	100	99.1	50	98.2
AB second degree	99.2857	99.3	100	99.6	77.1	99.7	98.9324	98.9	100	99.5	50	98.9
Arrythmia	76.4286	78	95.2	85.8	77.9	89.8	76.0714	75.7	100	86.2	52.8	75.7
Atrioventricular block	95	95	100	97.4	56.9	95.6	95	95	100	97.4	50	95
Atrioventricular block complete	98.57	98.6	100	99.3	83.9	99.7	98.57	98.6	100	99.3	50	98.6
Block heart	96.0714	96.1	100	98	80.5	98.4	95.7143	95.7	100	97.8	50	95.7
Bradycardia	100	100	100	100	100	100	80	97.7	81	88.6	69.7	97.4
Cardiac arrest	85.7143	85.7	100	92.3	73.8	93.4	80	87.3	89.5	88.4	57	87.1
Cardiac death	99.6429	99.6	100	99.8	30.1	99.5	99.6429	99.6	100	99.8	50	99.6
Cardiac disorder	76.4286	76.8	97.1	85.8	76	88.7	74.6429	74.3	100	85.2	52.7	74.3
Cardiac failure	86.7857	86.8	100	92.9	76.4	94.8	86.7857	86.7	100	92.9	50	86.7
Cardiac failure acute	99.6429	99.6	100	99.8	97.3	100	99.6429	99.6	100	50	99.8	99.6
Cardiac failure congestive	89.6429	89.6	100	94.5	66.7	93.4	88.968	89	100	94.2	50	89
Cardiac fibrillation	98.2143	98.2	100	99.1	75.8	99.1	98.2206	98.2	100	99.1	50	98.2
Cardiac flutter	99.2857	99.3	100	99.6	97	100	99.1103	91.1	100	99.6	50	99.1
Cardiac murmur	98.2143	98.2	100	99.1	77.6	99.2	98.2206	98.2	100	99.1	50	98.2
Cardiac output decreased	99.2883	99.3	100	99.6	60.8	99.4	99.2883	99.3	100	99.6	50	99.3
Cardiac tamponade	99.2857	99.3	100	99.6	64.6	99.5	99.2857	99.3	100	99.6	50	99.3
Cardiac valve disease	98.9286	98.9	100	99.5	67.5	99.3	98.9286	98.9	100	99.5	50	98.9
Cardiogenic shock	99.2857	99.3	100	99.6	62.4	99.4	99.2857	99.3	100	99.6	50	99.3
Cardiomegaly	97.8571	97.9	100	98.9	78.1	99.3	97.8571	97.9	100	98.9	50	97.9
Cardiomyopathy	97.8571	97.9	100	98.9	78.1	99.3	97.8571	97.9	100	98.9	50	97.9
Cardiopulmonary failure	99.6429	99.6	100	99.8	78.1	99.9	99.6429	99.6	100	99.8	50	99.6
Cardio-respiratory arrest	97.1429	97.1	100	98.6	77.8	99	97.1429	97.1	100	98.6	50	97.1
Cardiotoxicity	98.5714	98.6	100	99.3	94	99.9	98.5714	98.6	100	99.3	50	98.6
Cardiovascular disorder	91.0714	91.1	100	95.3	75.5	96.1	91.0714	91.1	100	95.3	50	91.1
Conduction disorder	98.9286	98.9	100	99.5	90.2	99.9	98.9286	98.9	100	99.5	50	98.9
Cor pulmonale	99.6429	99.6	100	99.8	31.9	99.5	99.6429	99.6	100	99.8	50	99.6
Decompensation cardiac	99.2857	99.3	100	99.6	59.5	99.4	99.2857	99.3	100	99.6	50	99.3
Heart malformation	99.6429	99.6	100	99.8	28.3	99.5	99.6429	99.6	100	99.8	50	99.6
Heart rate irregular	98.5714	98.6	100	99.3	80.3	99.6	98.5714	98.6	100	99.3	50	98.6
Heartburn	95.3571	95.4	100	97.6	61.2	96.6	95.3571	95.4	100	97.6	50	95.4
Left ventricular failure	99.2857	99.3	100	99.6	84.4	99.8	99.2857	99.3	100	99.6	50	99.3
Myocardial ischaemia	92.1429	92.1	100	95.9	65.4	95.5	92.1429	92.1	100	95.9	50	92.1
Shock	86.7857	86.8	100	92.9	75.4	94.4	86.7857	86.8	100	92.9	50	86.8
Tachycardia	73.2143	72.6	94.5	82.1	71.9	77.6	73.5714	72.9	94.5	82.3	64.6	72.4
	94.9702	95.0056	99.6333	97.1472	72.5528	97.325	94.1633	94.5917	99.0278	95.3222	52.6833	94.7861

## Sheet: Bio+Chem+Pheno
Cardiac ADRs	RF						SMO
	Accuracy	Precision	Recall	F-score	AUC	PRC	Accuracy	Precision	Recall	F-score	AUC	PRC
AB first degree	98.21	98.2	100	99.1	69.7	99.1	98.21	98.2	100	99.1	50	98.2
AB second degree	98.9324	98.9	100	99.5	53.4	99	99.2857	99.3	100	99.6	50	99.3
Arrythmia	76.4286	76.8	98.1	86.1	74.6	87.6	97.5	98.6	98.9	98.7	59.5	98.5
Atrioventricular block	94.6429	95	99.6	97.2	68.1	96.1	95	95	100	97.4	50	95
Atrioventricular block complete	98.5714	98.6	100	99.3	56.3	98.9	98.5714	98.6	100	99.3	50	98.6
Block heart	96.0714	96.1	100	98	75.8	98.1	95.7143	95.7	100	97.8	50	95.7
Bradycardia	79.6429	79.7	99.5	88.5	77.2	91.1	80	96.9	81.7	88.7	61.7	96.7
Cardiac arrest	85.4093	85.4	100	92.1	68.2	92	81.7857	88.2	90.8	89.5	60	87.9
Cardiac death	99.6429	99.6	100	99.8	32.6	99.6	99.4662	99.5	100	99.7	50	99.5
Cardiac disorder	76.4286	76.4	98	85.9	79.1	90.1	76.4286	75.8	99.5	86.1	56.4	75.8
Cardiac failure	87.1429	87.1	100	93.1	77.6	95.3	86.7857	86.8	100	92.9	50	86.8
Cardiac failure acute	99.6441	99.6	100	99.8	61	99.7	99.6441	99.6	100	99.8	50	99.6
Cardiac failure congestive	89.2857	89.3	100	94.3	72.5	94.4	89.2857	89.3	100	94.3	50	89.3
Cardiac fibrillation	98.2143	98.2	100	99.1	80.3	99.5	98.2143	98.2	100	99.1	50	98.2
Cardiac flutter	99.2857	99.3	100	99.6	77.9	99.7	99.2857	99.3	100	99.6	50	99.3
Cardiac murmur	98.2143	98.2	100	99.1	63.3	98.9	97.5	98.6	98.9	98.7	59.5	98.5
Cardiac output decreased	99.2857	99.3	100	99.6	83.6	99.8	99.2857	99.3	100	99.6	50	99.3
Cardiac tamponade	99.2857	99.3	100	99.6	47	99.3	99.2857	99.3	100	99.6	50	99.3
Cardiac valve disease	98.9286	98.9	100	99.5	91.9	99.9	98.9286	98.9	100	99.5	50	98.9
Cardiogenic shock	99.2857	99.3	100	99.6	80.9	99.8	9.92857	99.3	100	99.6	50	99.3
Cardiomegaly	97.8571	97.9	100	98.9	74.2	98.9	97.8571	97.9	100	98.9	50	97.9
Cardiomyopathy	97.8571	97.9	100	98.9	74.2	98.9	97.8571	97.9	100	98.9	50	97.9
Cardiopulmonary failure	99.6429	99.6	100	99.8	36	99.5	99.6429	99.6	100	99.8	50	99.6
Cardio-respiratory arrest	97.1429	97.1	100	98.6	80.1	99.2	97.1429	97.1	100	98.6	50	97.1
Cardiotoxicity	98.5714	98.6	100	99.3	86.7	99.7	98.5714	98.6	100	99.3	50	98.6
Cardiovascular disorder	91.0714	91.1	100	95.3	69.5	93.9	91.0714	91.1	100	95.3	50	91.1
Conduction disorder	98.9286	98.9	100	99.5	68.8	99.3	98.9286	98.9	100	99.5	50	98.9
Cor pulmonale	99.6429	99.6	100	99.8	32.1	99.5	99.6429	99.6	100	99.8	50	99.6
Decompensation cardiac	99.2857	99.3	100	99.6	64.2	99.5	99.2857	99.3	100	99.6	50	99.3
Heart malformation	99.6429	99.6	100	99.8	76.9	99.9	99.6429	99.6	100	99.8	50	99.6
Heart rate irregular	97.8571	98.6	100	99.3	76.7	99.5	98.5714	98.6	100	99.3	50	98.6
Heartburn	95.3571	95.4	100	97.6	59.8	96.6	95.3571	95.4	100	97.6	50	95.4
Left ventricular failure	99.2857	99.3	100	99.6	76.7	99.7	99.2857	99.3	100	99.6	50	99.3
Myocardial ischaemia	92.1429	92.1	100	95.9	58.1	93.3	92.1429	92.1	100	95.9	50	92.1
Shock	86.7857	86.8	100	92.9	75.7	94.9	86.7857	86.8	100	92.9	50	86.8
Tachycardia	70.3571	71.1	91.8	80.1	72.3	79.9	72.5	72	94.5	81.7	63.1	71.6
	94.2773	94.3361	99.6389	96.7694	68.6944	96.9472	92.3442	95.5056	99.0083	97.0861	51.6722	95.475
